# Supplementary material for: Genome-wide analysis of long noncoding RNA expression profile in nasal mucosa with allergic rhinitis
Source: BMC Med Genomics. 2021 Apr 9;14:100. doi: 10.1186/s12920-021-00949-4 (PMC8033732; doi:10.1186/s12920-021-00949-4)
Supplement: Supplementary file 2 — Additional file 2: Table S2. The differentially expressed mRNAs and lncRNAs. [file 12920_2021_949_MOESM2_ESM.xlsx]

## Sheet: Additional file 2
Title: Genome-wide analysis of long noncoding RNA expression profile in nasal mucosa with allergic rhinitis Xian Wei1,†,Man Xu1,†,Chao Wang1, Shengjian Fang1, Yu Zhang1, Weihua Wang1,2* 1. Department of Otolaryngology-Head and Neck Surgery, Shanghai East Hospital, Tongji University School of Medicine, Shanghai, P.R. China 2. Department of Otolaryngology-Head and Neck Surgery, Shanghai East Hospit…
Additional file 2: Table S2 The differentially expressed mRNAs and lncRNAs
Probe Set ID	p	FC (abs)	Regulation	R03.sst-rma-gene-full-Signal(normalized)	R07.sst-rma-gene-full-Signal(normalized)	R13.sst-rma-gene-full-Signal(normalized)	R15.sst-rma-gene-full-Signal(normalized)	R18.sst-rma-gene-full-Signal(normalized)	R23.sst-rma-gene-full-Signal(normalized)	GeneSymbol	EntrezGeneID	Description	EnsemblID	HAVANAID	RefSeqID	UCSCID	OtherDatabaseID	lncipediaID	NonCodeID	Chr	start	stop	strand	locus type	category
TC0100001044.oe.1	0.0425993	2.02022	down	9.70726	9.35093	8.89094	10.6323	9.82975	10.5306	NONHSAG001717//lnc-RAVER2-1	---	LNCipedia Identified Transcript//NONCODE class 'Exonic', Ensembl Cross Reference: ENST00000486580 Name: CACHD1	---	---	---	---	---	lnc-RAVER2-1:1	NONHSAT003711	chr1	64664200	64666140	+	NonCoding	main
TC0100002030.oe.1	0.014107	2.70962	down	6.26926	6.55036	5.5799	7.92953	7.50317	7.28108	NONHSAG003440//lnc-FMO6P-2	---	LNCipedia Identified Transcript//NONCODE class 'Exonic', Ensembl Cross Reference: ENST00000462643 Name: FMO2//NONCODE class 'Exonic', Ensembl Cross Reference: ENST00000493513 Name: FMO2	---	---	---	---	---	lnc-FMO6P-2:1//lnc-FMO6P-2:2	NONHSAT007517//NONHSAT007518	chr1	171185249	171193510	+	NonCoding	main
TC0100003798.oe.1	0.023221	2.05804	down	7.02324	6.82556	6.0773	7.65404	7.63046	7.76542	NONHSAG001601//lnc-C8B-1	---	LNCipedia Identified Transcript//NONCODE class 'Linc'	---	---	---	---	---	lnc-C8B-1:1	NONHSAT003470	chr1	56994779	56996848	-	NonCoding	main
TC0100004757.oe.1	0.0202128	4.34421	down	8.208	7.66367	7.07895	9.19726	9.42163	10.689	lnc-F5-1//NONHSAG003416	---	NONCODE class 'Exonic', Ensembl Cross Reference: ENST00000466167 Name: SELP//LNCipedia Identified Transcript	---	---	---	---	---	lnc-F5-1:1	NONHSAT007469	chr1	169589077	169591570	-	NonCoding	main
TC0200001002.oe.1	0.0410764	3.07003	up	7.62706	8.25827	8.70346	5.75851	6.68212	7.29339	lnc-AC073416.2-2//NONHSAG028538//XLOC_001570	---	gene_id XLOC_001570; transcript_id TCONS_00003765; oId TCONS_00007166; linc_name linc-TEKT4-1; tss_id TSS2462; class_code u; gene_name linc-TEKT4-1;//LNCipedia Identified Transcript - Alternate transcript name(s): FPKM1_group_16698_transcript_1//NONCODE class 'Linc', PubMed Identifer: PMID:23818866 FPKM1_group_16698_transcr//LNCipedia Identified Transcript//NONCODE class 'Linc', External ID: TCON…	---	---	---	---	TCONS_00003765	lnc-AC073416.2-2:1//lnc-AC073416.2-2:2	NONHSAT072389//NONHSAT072388	chr2	92085371	92106501	+	NonCoding	main
TC0200001954.oe.1	0.0337795	2.23239	down	11.7464	12.8258	11.7861	13.4275	13.2971	13.1096	lnc-OBFC2A-13//NONHSAG030114	---	LNCipedia Identified Transcript//NONCODE class 'Exonic', Ensembl Cross Reference: ENST00000496992 Name: MYO1B	---	---	---	---	---	lnc-OBFC2A-13:1	NONHSAT076119	chr2	191377522	191383339	+	NonCoding	main
TC0200003102.oe.1	0.0218184	2.33791	up	8.18821	8.14396	8.89495	6.93686	7.64668	6.96792	NONHSAG027680//lnc-CALM2-10	---	NONCODE class 'Antisense,Exonic', Ensembl Cross Reference: ENST00000470873 Name: MCFD2//LNCipedia Identified Transcript//NONCODE class 'Antisense,Exonic', Ensembl Cross Reference: ENST00000493804 Name: MCFD2	---	---	---	---	---	lnc-CALM2-10:2//lnc-CALM2-10:1	NONHSAT070537//NONHSAT070536	chr2	46904855	46941773	-	NonCoding	main
TC0200003631.oe.1	0.0463986	2.38134	up	17.1238	17.3335	18.4813	16.4459	16.5753	16.162	lnc-GPAT2-6//NONHSAG028597	---	LNCipedia Identified Transcript//NONCODE class 'Linc'	---	---	---	---	---	lnc-GPAT2-6:1	NONHSAT072520	chr2	95857340	95867471	-	NonCoding	main
TC0200004026.oe.1	0.0150237	2.33302	down	4.83665	4.89226	5.15756	6.40289	6.52585	5.62433	NONHSAG029342//lnc-LYPD1-2	---	LNCipedia Identified Transcript//NONCODE class 'Exonic', Ensembl Cross Reference: ENST00000473859 Name: NCKAP5	---	---	---	---	---	lnc-LYPD1-2:1	NONHSAT074540	chr2	132731949	132782023	-	NonCoding	main
TC0200004135.oe.1	0.00505013	3.07285	down	10.7875	11.2007	11.4013	12.808	12.3302	13.11	lnc-AC023469.1.1-2//NONHSAG029532	---	LNCipedia Identified Transcript//NONCODE class 'Exonic', Ensembl Cross Reference: ENST00000473639 Name: RND3	---	---	---	---	---	lnc-AC023469.1.1-2:1	NONHSAT074931	chr2	150470141	150471960	-	NonCoding	main
TC0200004142.oe.1	0.0054417	2.32383	down	5.49711	5.20343	5.07722	6.11413	6.59338	6.71977	NONHSAG029541//lnc-RBM43-2	---	LNCipedia Identified Transcript//NONCODE class 'Linc'	---	---	---	---	---	lnc-RBM43-2:1	NONHSAT074949	chr2	151245472	151246575	-	NonCoding	main
TC0200004733.oe.1	0.0304331	2.09676	down	7.86748	7.93034	7.4256	8.27961	9.25194	8.89636	lnc-EPHA4-4//NONHSAG030622	---	NONCODE class 'Exonic', Ensembl Cross Reference: ENST00000472696 Name: EPHA4//LNCipedia Identified Transcript//NONCODE class 'Exonic', Ensembl Cross Reference: ENST00000469354 Name: EPHA4	---	---	---	---	---	lnc-EPHA4-4:2//lnc-EPHA4-4:1	NONHSAT077098//NONHSAT077099	chr2	221418027	221425575	-	NonCoding	main
TC0300000009.oe.1	0.0392108	2.45305	down	5.92042	5.84027	5.60145	6.42367	6.96481	7.8574	AC090044.2//lnc-CNTN6-2//OTTHUMG00000154884//NONHSAG034283//XLOC_002565	---	LNCipedia Identified Transcript - Alternate transcript name(s): AC090044.2-001//LNCipedia Identified Transcript//gene_id XLOC_002565; transcript_id TCONS_00005487; oId ENST00000423193; linc_name linc-CNTN6-2; tss_id TSS4065; class_code .; gene_name linc-CNTN6-2;//N/A//NONCODE class 'Linc', External ID: TCONS_00025943 Name: AC090044.2, Ensembl Cross Reference: ENST00000423193 Name: AC090044.2	ENST00000423193.1//ENST00000423193	OTTHUMT00000337494.1	---	---	TCONS_00005487	lnc-CNTN6-2:2//lnc-CNTN6-2:1	NONHSAT087575	chr3	857124	858947	+	NonCoding	main
TC0300000638.oe.1	0.0207434	2.03156	up	5.64715	5.17023	5.94668	4.53343	4.85422	4.30865	RP11-245J9.6//lnc-ATXN7-9	---	LNCipedia Identified Transcript//N/A	ENST00000605919.1//ENST00000605919	---	---	---	---	lnc-ATXN7-9:1	---	chr3	64019508	64019925	+	NonCoding	main
TC0300000739.oe.1	0.0257465	3.39774	down	4.03334	4.31009	4.37073	5.25767	6.94986	5.80036	NONHSAG035461//lnc-FRG2C-15	---	LNCipedia Identified Transcript//NONCODE class 'Exonic', Ensembl Cross Reference: ENST00000470802 Name: ROBO2	---	---	---	---	---	lnc-FRG2C-15:1	NONHSAT090563	chr3	77629122	77649500	+	NonCoding	main
TC0300001397.oe.1	0.0353291	2.52855	down	7.31656	7.62854	7.50246	8.00552	9.3921	9.06487	NONHSAG036454//lnc-GMPS-5	---	LNCipedia Identified Transcript//NONCODE class 'Exonic', Ensembl Cross Reference: ENST00000493888 Name: MME	---	---	---	---	---	lnc-GMPS-5:1	NONHSAT092820	chr3	155172104	155180738	+	NonCoding	main
TC0300003382.oe.1	0.00576531	3.09594	down	10.6718	10.8218	9.99233	12.4193	12.103	11.8548	lnc-TMEM207-2//NONHSAG036964	---	NONCODE class 'Exonic', Ensembl Cross Reference: ENST00000490800 Name: CLDN1//LNCipedia Identified Transcript	---	---	---	---	---	lnc-TMEM207-2:1	NONHSAT093946	chr3	190310169	190313218	-	NonCoding	main
TC0400000307.oe.1	0.0246683	2.04555	down	6.95072	6.96895	6.24358	8.08056	7.68112	7.49906	lnc-STIM2-11//NONHSAG037711	---	NONCODE class 'Exonic', Ensembl Cross Reference: ENST00000509925 Name: PCDH7//NONCODE class 'Exonic', Ensembl Cross Reference: ENST00000509759 Name: PCDH7//LNCipedia Identified Transcript	---	---	---	---	---	lnc-STIM2-11:2//lnc-STIM2-11:1	NONHSAT095937//NONHSAT095938	chr4	30920153	31142731	+	NonCoding	main
TC0400000571.oe.1	0.00804683	2.92778	up	5.04131	4.80223	5.81379	3.81731	3.66026	3.53034	NONHSAG038136//lnc-HTN1-1	---	NONCODE class 'Exonic', Ensembl Cross Reference: ENST00000529625 Name: HTN3//NONCODE class 'Exonic', Ensembl Cross Reference: ENST00000528003 Name: HTN3//LNCipedia Identified Transcript//NONCODE class 'Exonic', Ensembl Cross Reference: ENST00000533547 Name: HTN3	---	---	---	---	---	lnc-HTN1-1:2//lnc-HTN1-1:3//lnc-HTN1-1:1	NONHSAT096778//NONHSAT096779//NONHSAT096780	chr4	70028459	70036527	+	NonCoding	main
TC0400000578.oe.1	0.016948	31.7086	up	11.201	11.9512	13.397	9.28613	6.68263	5.62002	NONHSAG038144//lnc-MUC7-1	---	NONCODE class 'Exonic', Ensembl Cross Reference: ENST00000515308 Name: MUC7//LNCipedia Identified Transcript	---	---	---	---	---	lnc-MUC7-1:1	NONHSAT096793	chr4	70430492	70474007	+	NonCoding	main
TC0400002818.oe.1	0.0325804	2.27382	down	10.1526	10.4101	9.97733	10.7402	11.4159	11.9394	lnc-MTNR1A-2//NONHSAG039548	---	LNCipedia Identified Transcript//NONCODE class 'Exonic'	---	---	---	---	---	lnc-MTNR1A-2:1	NONHSAT099668	chr4	186589073	186595800	-	NonCoding	main
TC0500000036.oe.1	0.0486981	2.03348	up	8.17074	8.77258	8.78044	7.47521	8.11175	7.06495	NONHSAG039667//lnc-SLC6A18-1	---	LNCipedia Identified Transcript//NONCODE class 'Antisense', External ID: TCONS_00030932	---	---	---	---	---	lnc-SLC6A18-1:1	NONHSAT100001	chr5	1326206	1328995	+	NonCoding	main
TC0500000786.oe.1	0.0430848	3.84266	down	10.9528	12.6979	11.7482	12.9443	14.4294	13.8516	NONHSAG040911//lnc-XRCC4-6	---	LNCipedia Identified Transcript//NONCODE class 'Exonic', Ensembl Cross Reference: ENST00000507162 Name: VCAN	---	---	---	---	---	lnc-XRCC4-6:1	NONHSAT102522	chr5	83541948	83553474	+	NonCoding	main
TC0500001282.oe.1	0.0332521	3.09579	down	5.7675	6.2078	6.70004	7.36247	7.48203	8.72177	lnc-IGIP-2//CTB-131B5.2//OTTHUMG00000163412//NONHSAG041725	---	NONCODE class 'Sense No Exonic', External ID: TCONS_00030325 Name: CTB-131B5.2, Ensembl Cross Reference: ENST00000508713 Name: CTB-131B5.2//LNCipedia Identified Transcript - Alternate transcript name(s): CTB-131B5.2-001//N/A	ENST00000508713//ENST00000508713.1	OTTHUMT00000373269.1	---	---	---	lnc-IGIP-2:1	NONHSAT104175	chr5	140200163	140203187	+	NonCoding	main
TC0500001872.oe.1	0.0463368	3.64088	down	9.91401	10.2588	9.25186	10.8811	12.8104	11.326	lnc-TAS2R1-24//NONHSAG039804	---	LNCipedia Identified Transcript//NONCODE class 'Exonic'	---	---	---	---	---	lnc-TAS2R1-24:1	NONHSAT100322	chr5	9035032	9037299	-	NonCoding	main
TC0600002727.oe.1	0.0496349	2.03088	up	9.92511	10.1131	10.4124	9.45107	9.48219	8.45099	lnc-ME1-2//NONHSAG044249	---	LNCipedia Identified Transcript//NONCODE class 'Exonic', Ensembl Cross Reference: ENST00000507404 Name: PGM3	---	---	---	---	---	lnc-ME1-2:1	NONHSAT113785	chr6	83174437	83176135	-	NonCoding	main
TC0700001050.oe.1	0.0235177	3.09485	down	6.43799	7.45662	6.72656	7.81895	8.86778	8.82405	lnc-FAM185A-3//NONHSAG048437	---	NONCODE class 'Antisense,Exonic', Ensembl Cross Reference: ENST00000485478 Name: LRRC17//LNCipedia Identified Transcript	---	---	---	---	---	lnc-FAM185A-3:1	NONHSAT122528	chr7	102936184	102944670	+	NonCoding	main
TC0700002096.oe.1	0.0391045	5.81612	down	11.8164	11.7625	10.8911	14.0402	15.3853	12.6648	NONHSAG047523//lnc-AC011294.3.1-6	---	LNCipedia Identified Transcript//NONCODE class 'Exonic', Ensembl Cross Reference: ENST00000460209 Name: IGFBP3	---	---	---	---	---	lnc-AC011294.3.1-6:1	NONHSAT120476	chr7	45913773	45915325	-	NonCoding	main
TC0800000112.oe.1	0.0352744	2.14354	up	11.2753	11.4845	10.4104	9.84072	9.82301	10.2065	lnc-FDFT1-1	---	LNCipedia Identified Transcript - Alternate transcript name(s): expReg_chr8_457_+	---	---	---	---	---	lnc-FDFT1-1:1	---	chr8	11844094	11844561	+	NonCoding	main
TC0800000252.oe.1	0.00931237	2.46172	up	5.40826	4.70324	5.58614	3.94299	4.03434	3.82131	NONHSAG049780//lnc-ADAM7-1	---	LNCipedia Identified Transcript//NONCODE class 'Exonic', Ensembl Cross Reference: ENST00000519953 Name: ADAMDEC1	---	---	---	---	---	lnc-ADAM7-1:1	NONHSAT125604	chr8	24405292	24406012	+	NonCoding	main
TC0900001683.oe.1	0.0177544	2.03945	down	6.98035	7.76811	7.52881	8.20584	8.60579	8.55018	lnc-ANKRD18A-7//NONHSAG052212	---	LNCipedia Identified Transcript//NONCODE class 'Exonic', Ensembl Cross Reference: ENST00000495573 Name: CNTNAP3//NONCODE class 'Exonic', Ensembl Cross Reference: ENST00000483502 Name: CNTNAP3	---	---	---	---	---	lnc-ANKRD18A-7:1//lnc-ANKRD18A-7:2	NONHSAT131206//NONHSAT131205	chr9	39099815	39109287	-	NonCoding	main
TC0900002247.oe.1	0.0293755	2.90266	up	9.13054	8.57402	9.98433	7.83035	7.97581	7.2706	GGTA1P//NONHSAG053353//lnc-STOM-7	---	NONCODE class 'Linc', External ID: TCONS_00038911//NONCODE class 'Linc', External ID: TCONS_00038910//NONCODE class 'Linc', External ID: TCONS_00038912 Name: GGTA1P, Ensembl Cross Reference: ENST00000481799 Name: GGTA1P//LNCipedia Identified Transcript//NONCODE class 'Linc', Ensembl Cross Reference: ENST00000373793 Name: GGTA1P//glycoprotein, alpha-galactosyltransferase 1 pseudogene (GGTA1P), tra…	---	---	NR_003191	---	---	lnc-STOM-7:3//lnc-STOM-7:5//lnc-STOM-7:4//lnc-STOM-7:2	NONHSAT134555//NONHSAT134554//NONHSAT134553//NONHSAT134556	chr9	121455040	121500027	-	NonCoding	main
TC0X00000463.oe.1	0.0492873	2.06332	down	6.53373	6.60452	7.41243	7.51415	7.81463	8.35681	lnc-MSN-5//NONHSAG054666	---	LNCipedia Identified Transcript//NONCODE class 'Exonic'	---	---	---	---	---	lnc-MSN-5:1	NONHSAT137359	chrX	66266855	66267394	+	NonCoding	main
TC1000000370.oe.1	0.0184649	2.62435	down	8.38406	8.44484	8.12203	9.04694	10.2301	9.84978	RP11-195O1.5//NONHSAG005576//lnc-C10orf68-7	---	NONCODE class 'Exonic', Ensembl Cross Reference: ENST00000493685 Name: CCDC7//LNCipedia Identified Transcript//N/A//NONCODE class 'Exonic', Ensembl Cross Reference: ENST00000471905 Name: CCDC7	ENST00000572165.3	---	---	---	---	lnc-C10orf68-7:3//lnc-C10orf68-7:4	NONHSAT012657//NONHSAT012656	chr10	32512465	32583286	+	NonCoding	main
TC1000001298.oe.1	0.00476747	4.15953	down	3.78902	3.82656	3.89716	5.44899	5.6237	6.60931	RP11-500G22.4	---	N/A	ENST00000618971.1	---	---	---	---	---	---	chr10	121956782	121957098	+	NonCoding	main
TC1000001835.oe.1	0.0392675	2.04647	down	6.00127	5.93413	5.8289	6.3005	7.12893	7.4343	lnc-CXCL12-4//NONHSAG005745	---	LNCipedia Identified Transcript//NONCODE class 'Exonic', Ensembl Cross Reference: ENST00000496375 Name: CXCL12//NONCODE class 'Exonic', Ensembl Cross Reference: ENST00000488591 Name: CXCL12	---	---	---	---	---	lnc-CXCL12-4:1//lnc-CXCL12-4:2	NONHSAT013033//NONHSAT013032	chr10	44378557	44386493	-	NonCoding	main
TC1000002145.oe.1	0.0202059	2.00108	up	8.27906	7.37493	7.9901	6.91682	6.89635	6.82859	lnc-DLG5-4//NONHSAG006287	---	NONCODE class 'Exonic', Ensembl Cross Reference: ENST00000484507 Name: KCNMA1//LNCipedia Identified Transcript//NONCODE class 'Exonic', Ensembl Cross Reference: ENST00000484343 Name: KCNMA1	---	---	---	---	---	lnc-DLG5-4:1//lnc-DLG5-4:2	NONHSAT014150//NONHSAT014149	chr10	77063692	77084717	-	NonCoding	main
TC1000002147.oe.1	0.0112219	2.06017	up	6.11304	5.96928	6.33005	5.3016	5.30657	4.67593	lnc-DLG5-2//NONHSAG006294	---	LNCipedia Identified Transcript//NONCODE class 'Sense No Exonic', Ensembl Cross Reference: ENST00000426313 Name: RP11-417C21.2	---	---	---	---	---	lnc-DLG5-2:1	NONHSAT014160	chr10	77433572	77433782	-	NonCoding	main
TC1100000973.oe.1	0.000304053	3.36992	up	12.1241	12.2303	12.1603	10.6854	10.3903	10.1808	NONHSAG008907//lnc-FADD-2	---	LNCipedia Identified Transcript//NONCODE class 'Exonic', Ensembl Cross Reference: ENST00000529913 Name: ANO1	---	---	---	---	---	lnc-FADD-2:2	NONHSAT022633	chr11	70104129	70116579	+	NonCoding	main
TC1100001538.oe.1	0.0283984	2.50905	down	5.08375	5.09206	5.11283	7.05347	6.52184	5.69475	NONHSAG009891//lnc-CRTAM-1	---	NONCODE class 'Exonic', Ensembl Cross Reference: ENST00000534362 Name: C11orf63//LNCipedia Identified Transcript	---	---	---	---	---	lnc-CRTAM-1:1	NONHSAT024826	chr11	122935040	122947524	+	NonCoding	main
TC1100002742.oe.1	0.0156299	2.23049	up	5.31237	6.1093	5.63942	4.32788	4.39511	4.86602	NONHSAG009234//lnc-CCDC90B-3	---	LNCipedia Identified Transcript//NONCODE class 'Linc'	---	---	---	---	---	lnc-CCDC90B-3:1	NONHSAT023404	chr11	83251527	83253567	-	NonCoding	main
TC1100002929.oe.1	0.0494193	2.77179	down	4.93706	6.08294	5.61852	6.20078	7.36874	7.48145	NONHSAG009529//lnc-GUCY1A2-1	---	NONCODE class 'Exonic', PubMed Identifer: PMID:22140575 brain_Pred7771 Name: RP13-259F12.2, External ID: TCONS_00007087 Name: RP13-259F12.2, Ensembl Cross Reference: ENST00000561520 Name: RP13-259F12.2//LNCipedia Identified Transcript//LNCipedia Identified Transcript - Alternate transcript name(s): ENST00000561520, OTTHUMT00000422524.1, RP13-259F12.2-001//NONCODE class 'Exonic'	---	---	---	---	---	lnc-GUCY1A2-1:1//lnc-GUCY1A2-1:2	NONHSAT023988//NONHSAT023989	chr11	106674012	106679340	-	NonCoding	main
TC1200001819.oe.1	0.019359	2.02945	up	8.83679	8.28414	8.57844	7.85189	7.6594	7.1248	lnc-APOBEC1-2//NONHSAG010375	---	NONCODE class 'Exonic', Ensembl Cross Reference: ENST00000534848 Name: CD163//LNCipedia Identified Transcript//NONCODE class 'Exonic', Ensembl Cross Reference: ENST00000542705 Name: CD163	---	---	---	---	---	lnc-APOBEC1-2:2//lnc-APOBEC1-2:1	NONHSAT026255//NONHSAT026254	chr12	7470974	7473179	-	NonCoding	main
TC1300000693.oe.1	0.0227525	2.59661	up	12.9533	13.2649	14.1064	11.9753	12.3868	11.8326	NONHSAG013996//lnc-DNAJC3-1	---	LNCipedia Identified Transcript//NONCODE class 'Exonic'	---	---	---	---	---	lnc-DNAJC3-1:1	NONHSAT034775	chr13	95792699	95792932	+	NonCoding	main
TC1400000045.oe.1	0.00137903	2.10422	up	7.03609	7.0517	7.0451	6.2236	5.92992	5.75952	NONHSAG014396//lnc-TPPP2-1	---	LNCipedia Identified Transcript - Alternate transcript name(s): ENST00000555654, OTTHUMT00000411535.1, RP11-998D10.2-002//LNCipedia Identified Transcript - Alternate transcript name(s): ENST00000556352, OTTHUMT00000411534.1, RP11-998D10.2-001//NONCODE class 'Antisense', External ID: TCONS_00010348//NONCODE class 'Antisense', External ID: TCONS_00010347	---	---	---	---	---	lnc-TPPP2-1:1//lnc-TPPP2-1:2	NONHSAT035636//NONHSAT035635	chr14	21016772	21017762	+	NonCoding	main
TC1400000677.oe.1	0.0427294	2.09181	down	7.07997	6.51304	6.34461	7.31049	7.55415	8.26725	RP5-1021I20.6//lnc-PTGR2-3//NONHSAG015442	---	NONCODE class 'Sense No Exonic', Ensembl Cross Reference: ENST00000602874 Name: RP5-1021I20.6//LNCipedia Identified Transcript//N/A	ENST00000602874.1//ENST00000602874	---	---	---	---	lnc-PTGR2-3:1	NONHSAT037757	chr14	73905267	73905636	+	NonCoding	main
TC1600001114.oe.1	0.0077773	5.44704	up	8.18857	8.9593	9.11767	6.81131	6.60417	5.51365	NONHSAG019912//lnc-HPR-1	---	NONCODE class 'Exonic', Ensembl Cross Reference: ENST00000561927 Name: HP//LNCipedia Identified Transcript//NONCODE class 'Exonic', Ensembl Cross Reference: ENST00000565807 Name: HP	---	---	---	---	---	lnc-HPR-1:1//lnc-HPR-1:2	NONHSAT143545//NONHSAT143547	chr16	72054623	72058028	+	NonCoding	main
TC1600001818.oe.1	0.00233033	6.26837	up	5.91069	7.18413	6.38069	3.64964	3.91531	3.96628	lnc-UMOD-2//NONHSAG018806	---	NONCODE class 'Exonic', Ensembl Cross Reference: ENST00000575730 Name: GP2//LNCipedia Identified Transcript	---	---	---	---	---	lnc-UMOD-2:1	NONHSAT140920	chr16	20324047	20327508	-	NonCoding	main
TC1700001520.oe.1	0.0201005	2.06081	up	7.31701	8.07416	7.8316	6.57207	6.4923	7.02875	NONHSAG023028//OTTHUMG00000177880//RP11-498C9.2//lnc-GCGR-1	---	NONCODE class 'Antisense', External ID: TCONS_00015594 Name: RP11-498C9.2, Ensembl Cross Reference: ENST00000576784 Name: RP11-498C9.2//N/A//LNCipedia Identified Transcript - Alternate transcript name(s): RP11-498C9.2-001	ENST00000576784.1//ENST00000576784	OTTHUMT00000439446.1	---	---	---	lnc-GCGR-1:1	NONHSAT056565	chr17	81843165	81843958	+	NonCoding	main
TC1800000591.oe.1	0.0478164	4.51074	down	3.69324	4.93923	5.66176	6.48701	6.36529	7.96202	NONHSAG024054//RP11-635N19.3//lnc-SERPINB12-3	---	LNCipedia Identified Transcript//N/A//NONCODE class 'Sense No Exonic', Ensembl Cross Reference: ENST00000602456 Name: RP11-635N19.3	ENST00000602456.1//ENST00000602456	---	---	---	---	lnc-SERPINB12-3:1	NONHSAT059668	chr18	63485601	63486018	+	NonCoding	main
TC1800000593.oe.1	0.0261793	2.74671	down	4.98209	5.21942	5.81617	6.48009	6.42882	7.48187	NONHSAG024056//lnc-SERPINB12-1	---	NONCODE class 'Sense No Exonic', Ensembl Cross Reference: ENST00000451206 Name: ATP5G1P6//LNCipedia Identified Transcript	---	---	---	---	---	lnc-SERPINB12-1:1	NONHSAT059670	chr18	63496989	63497400	+	NonCoding	main
TC2100000257.oe.1	0.0134898	4.39434	down	4.08352	4.6877	4.30697	7.31828	5.67459	6.49227	LINC01436//OTTHUMG00000086463//XLOC_013929//lnc-CBR1-3//NONHSAG032761	---	long intergenic non-protein coding RNA 1436 [Source:HGNC Symbol;Acc:HGNC:50754]//LNCipedia Identified Transcript - Alternate transcript name(s): AP000688.8-001//long intergenic non-protein coding RNA 1436 (LINC01436), long non-coding RNA.//LNCipedia Identified Transcript//gene_id XLOC_013929; transcript_id TCONS_00028841; oId ENST00000457157; linc_name linc-CBR1-1; tss_id TSS21727; class_code .; …	ENST00000457157//ENST00000457157.2	OTTHUMT00000194413.1	NR_110419	---	TCONS_00028841	lnc-CBR1-3:1//lnc-CBR1-3:2//lnc-CBR1-3:3	NONHSAT081928	chr21	36005320	36008295	+	NonCoding	main
TC2100000672.oe.1	0.0487315	3.18794	down	5.91214	5.72667	6.41643	6.68778	8.6251	7.76025	lnc-ADAMTS1-2//NONHSAG032586	---	LNCipedia Identified Transcript//NONCODE class 'Exonic'	---	---	---	---	---	lnc-ADAMTS1-2:1	NONHSAT081552	chr21	26917923	26920551	-	NonCoding	main
TSUnmapped00000822.oe.1	0.0145411	2.22653	up	6.13949	6.62362	6.97299	5.31104	5.25616	5.70451	lnc-SEPT7L-5	---	LNCipedia Identified Transcript	---	---	---	---	---	lnc-SEPT7L-5:1	---	---	---	---	---	NonCoding	main
TSUnmapped00000933.oe.1	0.0150538	2.60014	down	13.1605	13.1667	12.303	14.0094	14.6011	14.1555	lnc-MARCKS-7	---	LNCipedia Identified Transcript	---	---	---	---	---	lnc-MARCKS-7:1	---	---	---	---	---	NonCoding	main
TC01000877.hg.4	0.0193484	2.04931	up	5.38687	5.3851	6.02889	4.68677	4.77909	4.22959	RP11-57H12.2	---	novel transcript	---	OTTHUMT00000029939	---	---	---	---	---	chr1	95120147	95138554	+	Coding	main->tc->hta-2_0_best_10_probes
TC01001135.hg.4	0.0403336	2.23357	up	7.37156	6.93654	7.81618	6.57044	5.63414	6.44164	RP11-495P10.1//LOC100132057	100132057	phosphodiesterase 4D interacting protein pseudogene//novel transcript	---	OTTHUMT00000039536//OTTHUMT00000039537	---	uc010paa.1	AK311108	---	---	chr1	148402502	148429361	+	Coding	main->tc->hta-2_0_best_10_probes
TC01001488.hg.4	0.031324	4.62983	down	8.29997	8.82585	6.64391	10.4768	10.0102	9.91564	FMO2	2327	flavin containing monooxygenase 2 (non-functional)	ENST00000209929//ENST00000441535//ENST00000529935	OTTHUMT00000086218//OTTHUMT00000086217//OTTHUMT00000099325//OTTHUMT00000314010//OTTHUMT00000086216//OTTHUMT00000314011	NM_001460	uc001ghk.1//uc010pmd.1	AK304385	---	---	chr1	171185208	171212683	+	Coding	main->tc->hta-2_0_best_10_probes
TC01001587.hg.4	0.0188385	2.48634	down	6.69968	7.43276	7.02381	7.82835	8.57304	8.69692	RGL1	23179	ral guanine nucleotide dissociation stimulator-like 1	ENST00000360851//ENST00000543395//ENST00000539189//ENST00000536277//ENST00000304685//ENST00000367531	OTTHUMT00000085742//OTTHUMT00000085481	NM_015149	uc010pog.2//uc010poh.2//uc010poi.2//uc001gqm.3//uc010pof.1	AK304293//AK295179//AK295611//AK316526	---	---	chr1	183636073	183928532	+	Coding	main->tc->hta-2_0_best_10_probes
TC01001976.hg.4	0.0193888	2.02749	down	2.78452	3.38811	3.47621	3.99915	4.53925	4.16952	EXO1	9156	exonuclease 1	ENST00000366548//ENST00000493702//ENST00000518483//ENST00000366547//ENST00000348581	OTTHUMT00000381230//OTTHUMT00000381231//OTTHUMT00000096405//OTTHUMT00000096408//OTTHUMT00000096410//OTTHUMT00000381233//OTTHUMT00000096411//OTTHUMT00000381232//OTTHUMT00000096409//OTTHUMT00000096407//OTTHUMT00000096406	NM_003686//NM_130398//NM_006027	uc001hzh.3//uc021plk.1//uc021plj.1//uc009xgq.3	AK291291	---	---	chr1	241847967	241895148	+	Coding	main->tc->hta-2_0_best_10_probes
TC01002383.hg.4	0.0067618	2.36928	down	7.05724	7.42235	6.86978	8.49957	8.57799	8.00515	STMN1//MIR3917	100500808//3925	microRNA 3917//stathmin 1	ENST00000357865//ENST00000426559//ENST00000455785//ENST00000465604//ENST00000399728//ENST00000374291	OTTHUMT00000019361//OTTHUMT00000019355//OTTHUMT00000019358//OTTHUMT00000019357//OTTHUMT00000019359//OTTHUMT00000019356//OTTHUMT00000019353	NM_001145454//NM_005563//NM_203401//NM_203399//NR_037481	uc001bkz.3//uc001blc.3//uc001blb.3//uc001bla.3//uc001bky.3//uc021ojn.1//uc010oev.2	AK054594//BC114502	---	---	chr1	25884181	25906991	-	Coding	main->tc->hta-2_0_best_10_probes
TC01002763.hg.4	0.0355005	2.26017	down	11.1901	11.8308	10.5281	12.3761	12.3939	12.3085	WLS	79971	wntless homolog (Drosophila)//wntless Wnt ligand secretion mediator	ENST00000370971//ENST00000540432//ENST00000262348//ENST00000354777//ENST00000370976//ENST00000491811	OTTHUMT00000025370//OTTHUMT00000025371//OTTHUMT00000025373//OTTHUMT00000091982//OTTHUMT00000025375//OTTHUMT00000025374//OTTHUMT00000025368//OTTHUMT00000025376//OTTHUMT00000025369	NM_001002292//NM_001193334//NM_024911	uc001deg.2//uc001deh.2//uc009wbf.1//uc001def.2//uc001dee.3	AB097018//AK309779	---	---	chr1	68098459	68232737	-	Coding	main->tc->hta-2_0_best_10_probes
TC01003068.hg.4	0.0443432	2.28373	down	8.4366	7.40329	7.28367	9.03766	9.13312	8.52695	BX571672.2	---	novel transcript	---	OTTHUMT00000037564//OTTHUMT00000037565//OTTHUMT00000037570//OTTHUMT00000037567//OTTHUMT00000037569//OTTHUMT00000037571//OTTHUMT00000037566//OTTHUMT00000037568	---	---	---	---	---	chr1_KI270706v1_random	943	93309	-	Coding	main->tc->hta-2_0_best_10_probes
TC01003070.hg.4	0.0261496	2.35577	down	9.3318	8.71077	8.27699	9.99521	9.69267	10.3403	RP11-782C8.5	---	novel transcript	---	OTTHUMT00000037576//OTTHUMT00000037582//OTTHUMT00000037579//OTTHUMT00000037584//OTTHUMT00000037585//OTTHUMT00000037577//OTTHUMT00000037575//OTTHUMT00000037578//OTTHUMT00000037583//OTTHUMT00000037580//OTTHUMT00000037581	---	---	---	---	---	---	---	---	---	Coding	main->tc->hta-2_0_best_10_probes
TC01003174.hg.4	0.0101644	3.4443	down	6.34019	5.38668	5.93347	7.14297	7.80554	8.06446	FAM72C	554282	family with sequence similarity 72, member C	ENST00000369175//ENST00000492131	OTTHUMT00000098432//OTTHUMT00000099695	---	---	---	---	---	chr1	143944179	143964979	-	Coding	main->tc->hta-2_0_best_10_probes
TC01003499.hg.4	0.0035538	5.50179	down	7.88958	7.65707	7.11446	9.72982	9.64371	10.6673	SELP	6403	selectin P (granule membrane protein 140kDa, antigen CD62)	ENST00000367786//ENST00000367789//ENST00000367792//ENST00000367790//ENST00000263686//ENST00000367794//ENST00000367788//ENST00000544572//ENST00000466167//ENST00000367793//ENST00000367791//ENST00000367795	OTTHUMT00000083917//OTTHUMT00000083956//OTTHUMT00000084232//OTTHUMT00000084007//OTTHUMT00000083972//OTTHUMT00000083916//OTTHUMT00000084005	NM_003005	uc001ggh.3//uc001ggi.4//uc009wvr.3	BC068533//BC028067	---	---	chr1	169588799	169630142	-	Coding	main->tc->hta-2_0_best_10_probes
TC01006307.hg.4	0.00183116	2.58225	up	6.70635	6.33903	6.66999	5.08439	5.03305	5.49205	FCGR3A	2214	Fc fragment of IgG, low affinity IIIa, receptor (CD16a)	ENST00000367967//ENST00000367969//ENST00000443193//ENST00000476031//ENST00000436743	OTTHUMT00000315968//OTTHUMT00000083314//OTTHUMT00000083313//OTTHUMT00000102169//OTTHUMT00000315967	NM_001127593//NM_001127595//NM_001127592//NM_001127596//NM_000569	uc001gar.3//uc001gat.4//uc001gas.3//uc009wui.3//uc009wuh.3	---	---	---	chr1	161541759	161550737	-	Coding	main->tc->hta-2_0_best_10_probes
TC01006308.hg.4	0.0488156	2.86544	up	7.49207	7.48439	7.50445	6.51778	4.89008	6.51677	FCGR3B	2215	Fc fragment of IgG, low affinity IIIb, receptor (CD16b)	ENST00000367964//ENST00000531221//ENST00000294800	OTTHUMT00000157322//OTTHUMT00000157321	NM_001244753//NM_000570	uc009wul.3//uc021pdo.1	---	---	---	chr1	161623196	161631963	-	Coding	main->tc->hta-2_0_best_10_probes
TC01006324.hg.4	0.0474729	2.88567	up	10.3458	9.69534	10.9692	9.39274	8.97904	8.05182	TMEM56	148534	transmembrane protein 56	ENST00000370203//ENST00000463375	OTTHUMT00000029936//OTTHUMT00000029937//OTTHUMT00000029935//OTTHUMT00000029938	NM_152487//NM_001199679	uc021oqe.1//uc001drb.3	---	---	---	chr1	95092517	95197607	+	Coding	main->tc->hta-2_0_best_10_probes
TC02000238.hg.4	0.045722	2.04783	down	3.97301	3.30733	3.92656	4.22621	5.21839	4.8646	AC006369.2	---	novel transcript	---	OTTHUMT00000326758	---	---	---	---	---	chr2	37600136	37646698	+	Coding	main->tc->hta-2_0_best_10_probes
TC02000454.hg.4	0.015318	2.31389	up	8.40689	8.17342	9.08525	7.5757	7.27386	7.18504	MTHFD2	10797	methylenetetrahydrofolate dehydrogenase (NADP+ dependent) 2, methenyltetrahydrofolate cyclohydrolase	ENST00000409601//ENST00000394050//ENST00000264090//ENST00000409804//ENST00000394053//ENST00000477455	OTTHUMT00000252045//OTTHUMT00000329304//OTTHUMT00000351282//OTTHUMT00000351281//OTTHUMT00000329303//OTTHUMT00000329302//OTTHUMT00000329305	NM_006636//NR_027405	uc010yro.2//uc002skj.3//uc002skk.3	AK300035//AK302245	---	---	chr2	74198562	74217565	+	Coding	main->tc->hta-2_0_best_10_probes
TC02000671.hg.4	0.0395241	2.02469	down	5.31973	6.35246	5.51024	6.51633	6.89819	6.82102	SOWAHC	65124	sosondowah ankyrin repeat domain family member C	ENST00000356454	OTTHUMT00000330168	NM_023016	uc002tfb.3	---	---	---	chr2	109614311	109618990	+	Coding	main->tc->hta-2_0_best_10_probes
TC02001072.hg.4	0.0368973	2.27865	down	7.42025	7.35532	8.39207	8.63194	8.82507	9.27516	AC009948.5//LOC101927027	101927027	uncharacterized LOC101927027//novel transcript, antisense to PRKRA	ENST00000436616	OTTHUMT00000335156//OTTHUMT00000335154//OTTHUMT00000335153//OTTHUMT00000335152//OTTHUMT00000335151//OTTHUMT00000335150//OTTHUMT00000335155	---	uc002umb.1	BX538254	---	---	chr2	178413663	178439139	+	Coding	main->tc->hta-2_0_best_10_probes
TC02001073.hg.4	0.0202374	2.33737	down	4.48485	3.92404	3.81482	5.02833	5.80727	5.06276	DFNB59	494513	deafness, autosomal recessive 59	ENST00000375129//ENST00000409117	OTTHUMT00000335161//OTTHUMT00000335164//OTTHUMT00000335163//OTTHUMT00000335160//OTTHUMT00000335162	NM_001042702	uc002umj.4//uc002umi.4	BC127902	---	---	chr2	178451436	178461390	+	Coding	main->tc->hta-2_0_best_10_probes
TC02001111.hg.4	0.0122005	2.36784	down	6.56891	6.44495	5.8381	7.17893	7.66205	7.74169	ANKAR	150709	ankyrin and armadillo repeat containing	ENST00000313581//ENST00000374838//ENST00000438402//ENST00000461516//ENST00000520309//ENST00000431575//ENST00000281412	OTTHUMT00000335091//OTTHUMT00000335097//OTTHUMT00000335094//OTTHUMT00000335092//OTTHUMT00000335045//OTTHUMT00000335095//OTTHUMT00000335096//OTTHUMT00000335093	NM_144708	uc002uqw.2//uc002uqv.1//uc002uqx.2//uc002uqy.2//uc002uqu.3	AJ605761//AK098551//AK058144//BC047413	---	---	chr2	189674290	189761193	+	Coding	main->tc->hta-2_0_best_10_probes
TC02001524.hg.4	0.0416495	2.06944	up	9.15919	9.31708	8.73818	8.57378	7.9911	7.50185	ADI1	55256	acireductone dioxygenase 1	ENST00000327435//ENST00000382093	OTTHUMT00000231914//OTTHUMT00000322790//OTTHUMT00000322789	NM_018269	uc010yiq.2//uc002qxp.4	AK127473	---	---	chr2	3497919	3519736	-	Coding	main->tc->hta-2_0_best_10_probes
TC02001713.hg.4	0.00244842	2.76974	down	4.20579	4.2381	3.63853	5.68305	5.43058	5.37803	GALNT14	79623	polypeptide N-acetylgalactosaminyltransferase 14//UDP-N-acetyl-alpha-D-galactosamine:polypeptide N-acetylgalactosaminyltransferase 14 (GalNAc-T14)	ENST00000406653//ENST00000324589//ENST00000420311//ENST00000486564//ENST00000356174//ENST00000349752	OTTHUMT00000157269//OTTHUMT00000157273//OTTHUMT00000325016//OTTHUMT00000157266//OTTHUMT00000325015//OTTHUMT00000325017//OTTHUMT00000157267//OTTHUMT00000325012//OTTHUMT00000157268//OTTHUMT00000157271//OTTHUMT00000157265//OTTHUMT00000157272//OTTHUMT00000157264//OTTHUMT00000325014//OTTHUMT00000157270	NM_001253826//NM_001253827//NM_024572//NR_045602	uc010ymr.2//uc010ezp.1//uc002rns.3//uc002rnq.3//uc002rnr.3	AK309417	---	---	chr2	30910465	31155202	-	Coding	main->tc->hta-2_0_best_10_probes
TC02001818.hg.4	0.0386533	2.66437	up	12.7698	12.3153	13.4828	10.9615	12.046	11.319	MCFD2	90411	multiple coagulation factor deficiency 2	ENST00000409973//ENST00000319466//ENST00000493804//ENST00000409147//ENST00000409913//ENST00000409800//ENST00000444761//ENST00000409105//ENST00000409218//ENST00000409207	OTTHUMT00000329522//OTTHUMT00000329525//OTTHUMT00000329518//OTTHUMT00000329526//OTTHUMT00000329528//OTTHUMT00000329664//OTTHUMT00000329665//OTTHUMT00000329524//OTTHUMT00000329666//OTTHUMT00000329519//OTTHUMT00000329521//OTTHUMT00000329517//OTTHUMT00000329663//OTTHUMT00000329527//OTTHUMT00000329523//OTTHUMT00000329520	NM_139279//NM_001171508//NM_001171509//NM_001171506//NM_001171510//NM_001171511//NM_001171507	uc010fba.3//uc021vhb.1//uc010yof.2//uc021vgz.1//uc002rvk.3//uc002rvl.3//uc021vha.1	---	---	---	chr2	46901870	46941855	-	Coding	main->tc->hta-2_0_best_10_probes
TC02001974.hg.4	0.0440098	3.05496	up	9.27583	9.45596	9.94372	8.84582	7.94486	7.05138	PAIP2B	400961	poly(A) binding protein interacting protein 2B	ENST00000244221	OTTHUMT00000330547	NM_020459	uc002shu.2	---	---	---	chr2	71182738	71227103	-	Coding	main->tc->hta-2_0_best_10_probes
TC02002024.hg.4	0.0213446	2.59208	down	5.88487	6.67084	6.65312	7.92686	7.25294	8.15136	LRRTM1	347730	leucine rich repeat transmembrane neuronal 1	ENST00000409148//ENST00000295057	OTTHUMT00000328752//OTTHUMT00000313614//OTTHUMT00000313616//OTTHUMT00000328751//OTTHUMT00000328763//OTTHUMT00000313615//OTTHUMT00000252294	NM_178839	uc002soj.3//uc002sok.1	AK056644	---	---	chr2	80288356	80304749	-	Coding	main->tc->hta-2_0_best_10_probes
TC02002171.hg.4	0.0368073	2.02921	down	5.93053	5.77991	5.77196	6.99221	7.32909	6.22387	UXS1	80146	UDP-glucuronate decarboxylase 1	ENST00000409032//ENST00000409501//ENST00000428048//ENST00000479621//ENST00000540130//ENST00000283148	OTTHUMT00000329789//OTTHUMT00000329781//OTTHUMT00000329780//OTTHUMT00000329778//OTTHUMT00000329782//OTTHUMT00000329788//OTTHUMT00000329779//OTTHUMT00000329790//OTTHUMT00000329776//OTTHUMT00000329786//OTTHUMT00000329785//OTTHUMT00000329777//OTTHUMT00000329784//OTTHUMT00000329787//OTTHUMT00000329783	NM_001253876//NM_025076//NR_045607//NM_001253875	uc002tdl.3//uc002tdm.3//uc002tdk.3//uc002tdn.3//uc002tdo.3//uc010ywh.2	AL834439//AK304872	---	---	chr2	106093303	106194339	-	Coding	main->tc->hta-2_0_best_10_probes
TC02002227.hg.4	0.048699	2.72483	down	9.65484	9.03997	8.33815	9.76037	10.7772	10.8339	RPL23AP7	118433	ribosomal protein L23a pseudogene 7	ENST00000416673	---	NR_024528//NR_024531//NR_024530//NR_024529//NR_000029	uc010yxz.1//uc010yxy.1//uc002tkk.2//uc010yya.2//uc010yyb.2	---	---	---	chr2	113610502	113627138	-	Coding	main->tc->hta-2_0_best_10_probes
TC02002419.hg.4	0.0074749	2.38671	down	13.0792	12.6821	12.7419	14.0097	13.7575	14.501	RND3	390	Rho family GTPase 3	ENST00000263895//ENST00000472416//ENST00000375734//ENST00000409557	OTTHUMT00000332347//OTTHUMT00000332346//OTTHUMT00000332345//OTTHUMT00000254808//OTTHUMT00000254809//OTTHUMT00000332343//OTTHUMT00000332342//OTTHUMT00000332348//OTTHUMT00000332344	NM_001254738//NM_005168	uc002txe.3//uc002txg.3//uc010zbv.2	AK298007	---	---	chr2	150468193	150539011	-	Coding	main->tc->hta-2_0_best_10_probes
TC02002598.hg.4	0.00459076	2.18745	down	3.64838	3.36879	3.34912	4.80287	4.70527	4.24589	LOC101927196//AC007966.1	101927196	uncharacterized LOC101927196//novel transcript, antisense to FSIP2	ENST00000421998	OTTHUMT00000334409//OTTHUMT00000334408//OTTHUMT00000334410	---	uc002upi.4	BC039382	---	---	chr2	185719874	185740475	-	Coding	main->tc->hta-2_0_best_10_probes
TC02002731.hg.4	0.0419326	2.22586	up	7.18481	7.11153	8.06135	6.15288	6.77577	5.96596	ACADL	33	acyl-CoA dehydrogenase, long chain//acyl-Coenzyme A dehydrogenase, long chain	ENST00000233710	OTTHUMT00000336741//OTTHUMT00000336740//OTTHUMT00000336742//OTTHUMT00000256561	NM_001608	uc002vdz.4//uc010zjg.1	AK296161	---	---	chr2	210187939	210225491	-	Coding	main->tc->hta-2_0_best_10_probes
TC02002878.hg.4	0.0354056	2.03305	down	3.4749	3.5839	2.67281	4.45688	3.95431	4.39136	AC064852.4	---	putative novel transcript	---	OTTHUMT00000330574	---	---	---	---	---	chr2	232760146	232767949	-	Coding	main->tc->hta-2_0_best_10_probes
TC02004956.hg.4	0.0481232	2.21738	down	3.35755	2.69094	3.93558	4.79586	4.50664	4.12815	SPDYA	245711	speedy homolog A (Xenopus laevis)//speedy/RINGO cell cycle regulator family member A	ENST00000379579//ENST00000334056	OTTHUMT00000157174//OTTHUMT00000157171//OTTHUMT00000157173//OTTHUMT00000157175//OTTHUMT00000157176//OTTHUMT00000157170	NM_182756//NM_001142634//NM_001008779	uc002rmj.3//uc002rml.3//uc002rmk.3	---	---	---	chr2	28810819	28850611	+	Coding	main->tc->hta-2_0_best_10_probes
TC03000131.hg.4	0.0494815	2.13156	down	4.88527	5.93386	4.86413	6.38274	6.57721	5.99904	RARB	5915	retinoic acid receptor, beta	ENST00000404969//ENST00000462272//ENST00000458646//ENST00000330688//ENST00000538226//ENST00000437042	OTTHUMT00000340849//OTTHUMT00000340853//OTTHUMT00000340850//OTTHUMT00000340847//OTTHUMT00000340852//OTTHUMT00000340851//OTTHUMT00000340848//OTTHUMT00000252879	NM_000965//NM_016152	uc003cdg.1//uc003cdi.2//uc003cdh.3//uc011awl.2	BC069735//AK299756	---	---	chr3	25174332	25597932	+	Coding	main->tc->hta-2_0_best_10_probes
TC03000444.hg.4	0.0284485	6.08328	down	4.51694	4.58765	4.9631	6.07668	8.7027	7.10286	ROBO2	6092	roundabout, axon guidance receptor, homolog 2 (Drosophila)	ENST00000332191//ENST00000398467//ENST00000487694//ENST00000461745//ENST00000343019//ENST00000469233//ENST00000403211	OTTHUMT00000352638//OTTHUMT00000352575//OTTHUMT00000352601//OTTHUMT00000352639//OTTHUMT00000352634//OTTHUMT00000352637//OTTHUMT00000352631//OTTHUMT00000352632//OTTHUMT00000352600//OTTHUMT00000352635//OTTHUMT00000352633	NM_001128929//NM_002942	uc003dpy.4//uc003dqa.3//uc003dpz.3//uc011bgk.2	BC144302//BC064374//BC144306//BC144303	---	---	chr3	75906695	77649964	+	Coding	main->tc->hta-2_0_best_10_probes
TC03001733.hg.4	0.0256015	3.3049	up	8.46011	8.11723	8.71485	7.57199	6.57175	5.97462	ALDH1L1	10840	aldehyde dehydrogenase 1 family, member L1	ENST00000273450//ENST00000393431//ENST00000413612//ENST00000455064//ENST00000452905//ENST00000472186//ENST00000393434	OTTHUMT00000354395//OTTHUMT00000354392//OTTHUMT00000354399//OTTHUMT00000102803//OTTHUMT00000354398//OTTHUMT00000370525//OTTHUMT00000354391//OTTHUMT00000354400//OTTHUMT00000370527//OTTHUMT00000354397//OTTHUMT00000246897//OTTHUMT00000354393//OTTHUMT00000354401//OTTHUMT00000354394//OTTHUMT00000370526//OTTHUMT00000354396	NM_012190	uc003ein.1//uc003eio.3//uc003eip.1	AK294392//AK124908//AK307699//BC045645//AL133015//AK294530//BC027241	---	---	chr3	126103565	126197994	-	Coding	main->tc->hta-2_0_best_10_probes
TC03001750.hg.4	0.0373211	2.70577	up	11.6344	11.0075	12.4159	10.657	10.2321	9.86054	MGLL	11343	monoglyceride lipase	ENST00000453507//ENST00000434178//ENST00000398101//ENST00000265052//ENST00000536024//ENST00000476682//ENST00000398104	OTTHUMT00000356637//OTTHUMT00000356724//OTTHUMT00000356727//OTTHUMT00000356718//OTTHUMT00000356720//OTTHUMT00000356719//OTTHUMT00000356722//OTTHUMT00000356725//OTTHUMT00000356726//OTTHUMT00000356721//OTTHUMT00000356723	NM_001003794//NM_007283	---	AK310874//AY172950//AK304844	---	---	chr3	127689066	127839176	-	Coding	main->tc->hta-2_0_best_10_probes
TC03001865.hg.4	0.0475785	2.36808	down	4.91679	5.23324	3.95151	5.52404	6.0978	6.21086	RP11-274H2.3	---	novel transcript	---	OTTHUMT00000355183	---	---	---	---	---	chr3	146066344	146069185	-	Coding	main->tc->hta-2_0_best_10_probes
TC03002102.hg.4	0.0111711	2.0361	down	6.43217	6.57876	7.0052	7.92649	7.75951	7.40755	LPP-AS2	339929	LPP antisense RNA 2	---	---	NR_036497	uc021xip.1	---	---	---	chr3	188151206	188154088	-	NonCoding	main->tc->hta-2_0_best_10_probes
TC03002108.hg.4	0.018512	2.88868	down	12.7077	12.8541	11.7838	14.4117	13.7517	13.7734	CLDN1	9076	claudin 1	ENST00000295522//ENST00000545382	OTTHUMT00000343516//OTTHUMT00000343561	NM_021101	uc003fsh.3	---	---	---	chr3	190305701	190322475	-	Coding	main->tc->hta-2_0_best_10_probes
TC04000386.hg.4	0.00815432	100.725	up	17.8306	14.9166	16.1299	11.7491	8.88372	8.28145	MUC7	4589	mucin 7, secreted	ENST00000304887//ENST00000456088//ENST00000514512//ENST00000413702	OTTHUMT00000252168//OTTHUMT00000362627//OTTHUMT00000362628//OTTHUMT00000362626//OTTHUMT00000362619	NM_001145007//NM_152291//NM_001145006	uc011cat.2//uc011cau.2//uc003hfj.3	---	---	---	chr4	70430492	70482997	+	Coding	main->tc->hta-2_0_best_10_probes
TC04000466.hg.4	0.010392	2.13872	down	7.8687	8.14803	7.689	8.7302	9.39076	8.87501	ARHGAP24	83478	Rho GTPase activating protein 24	ENST00000395183//ENST00000503995//ENST00000506421//ENST00000395184//ENST00000264343	OTTHUMT00000361824//OTTHUMT00000361753//OTTHUMT00000361819//OTTHUMT00000361826//OTTHUMT00000361821//OTTHUMT00000252816//OTTHUMT00000252815//OTTHUMT00000361823//OTTHUMT00000361818//OTTHUMT00000361822//OTTHUMT00000361820//OTTHUMT00000361825	NM_001025616//NM_031305//NM_001042669	uc003hpm.3//uc010ikf.3//uc003hpi.1//uc003hpk.3//uc003hpl.3//uc003hpj.3	AK307423//AK130576//BC047918	---	---	chr4	85475114	86002670	+	Coding	main->tc->hta-2_0_best_10_probes
TC04000568.hg.4	0.00846194	2.05771	up	6.62459	6.95477	7.18403	5.72287	6.16301	5.75438	EGF	1950	epidermal growth factor (beta-urogastrone)//epidermal growth factor	ENST00000265171//ENST00000509793//ENST00000502723//ENST00000503392	OTTHUMT00000363803//OTTHUMT00000363799//OTTHUMT00000255065//OTTHUMT00000363800//OTTHUMT00000363801//OTTHUMT00000363805//OTTHUMT00000363798//OTTHUMT00000363804	NM_001963//NM_001178130//NM_001178131	uc010imk.3//uc011cfu.2//uc003hzy.4//uc011cfv.2	AK307734	---	---	chr4	109912884	110012962	+	Coding	main->tc->hta-2_0_best_10_probes
TC04000912.hg.4	0.0166081	2.55859	down	7.46511	8.33935	8.39488	9.18354	9.73064	9.35119	TLR3	7098	toll-like receptor 3	ENST00000296795//ENST00000508051//ENST00000542020//ENST00000504367	OTTHUMT00000360344//OTTHUMT00000360346//OTTHUMT00000360347//OTTHUMT00000360313//OTTHUMT00000360345	NM_003265	uc003iyr.3//uc011ckz.2//uc003iyq.3	BC043204//AK302143	---	---	chr4	186069152	186085101	+	Coding	main->tc->hta-2_0_best_10_probes
TC04001123.hg.4	0.0374346	2.07267	down	5.71887	5.36984	5.52842	6.06507	7.19267	6.51386	TLR10	81793	toll-like receptor 10	ENST00000507953//ENST00000508334//ENST00000361424//ENST00000506111//ENST00000308973	OTTHUMT00000360515//OTTHUMT00000360514//OTTHUMT00000360513//OTTHUMT00000360512//OTTHUMT00000250430	NM_001195106//NM_001195107//NM_030956//NM_001017388//NM_001195108	uc021xnk.1//uc003gti.3//uc003gtj.3//uc003gtk.3//uc021xnl.1	---	---	---	chr4	38772239	38782990	-	Coding	main->tc->hta-2_0_best_10_probes
TC04001670.hg.4	0.00659713	2.18833	down	9.40418	8.86389	9.28777	10.2026	10.6	10.1427	CTSO	1519	cathepsin O	ENST00000433477	OTTHUMT00000366469	NM_001334	uc003ipg.3	---	---	---	chr4	155924118	155953917	-	Coding	main->tc->hta-2_0_best_10_probes
TC04001718.hg.4	0.00892363	2.05269	down	6.3869	6.68743	6.65791	7.26124	7.93817	7.64539	DDX60	55601	DEAD (Asp-Glu-Ala-Asp) box polypeptide 60	ENST00000537338//ENST00000505393//ENST00000393743	OTTHUMT00000364627//OTTHUMT00000364622//OTTHUMT00000364623//OTTHUMT00000364625//OTTHUMT00000364626//OTTHUMT00000364624	NM_017631	uc003irp.3//uc003iro.3	AL137464	---	---	chr4	168216291	168318807	-	Coding	main->tc->hta-2_0_best_10_probes
TC04001824.hg.4	0.00760121	2.37475	down	11.8965	12.1593	12.1367	12.9174	13.2848	13.7338	FAT1	2195	FAT tumor suppressor homolog 1 (Drosophila)//FAT atypical cadherin 1	ENST00000441802//ENST00000260147//ENST00000512347	OTTHUMT00000360233//OTTHUMT00000360232//OTTHUMT00000360219//OTTHUMT00000360230//OTTHUMT00000360209//OTTHUMT00000360210//OTTHUMT00000360211//OTTHUMT00000360220//OTTHUMT00000360228//OTTHUMT00000360231//OTTHUMT00000360229	NM_005245	uc010iso.1//uc010isn.3//uc003izf.3	AK307938//EF139845	---	---	chr4	186587783	186726722	-	Coding	main->tc->hta-2_0_best_10_probes
TC04002935.hg.4	0.0201864	6.8645	up	7.67548	6.49247	8.60633	5.01553	5.4223	3.99898	SMR3B	10879	submaxillary gland androgen regulated protein 3B	ENST00000504825//ENST00000381030//ENST00000304915	OTTHUMT00000251552//OTTHUMT00000362613//OTTHUMT00000364117	NM_006685	uc003hfh.3	---	---	---	chr4	70370093	70390246	+	Coding	main->tc->hta-2_0_best_10_probes
TC04002948.hg.4	0.0450615	3.89109	down	6.13976	6.76189	6.27245	7.15341	8.49591	9.4053	MGARP	84709	mitochondria-localized glutamic acid-rich protein	ENST00000398955	OTTHUMT00000364536	NM_032623	uc003ihr.1	---	---	---	chr4	139266163	139280338	-	Coding	main->tc->hta-2_0_best_10_probes
TC04002956.hg.4	0.0276115	2.05676	down	3.44773	4.12093	3.6096	4.7821	5.15793	4.35935	LOC100506746//C4orf36	132989//100506746	chromosome 4 open reading frame 36//uncharacterized LOC100506746	ENST00000295898	OTTHUMT00000363185//OTTHUMT00000253044//OTTHUMT00000253046//OTTHUMT00000363184//OTTHUMT00000363183//OTTHUMT00000363186	NM_144645	uc003hqe.4	---	---	---	chr4	86876205	86892422	-	Coding	main->tc->hta-2_0_best_10_probes
TC05001973.hg.4	0.0108581	2.22963	down	9.11764	8.54587	8.58465	9.57445	10.1904	9.95372	FAXDC2	10826	fatty acid hydroxylase domain containing 2	ENST00000523997//ENST00000326080//ENST00000517938//ENST00000518651//ENST00000520968	OTTHUMT00000377435//OTTHUMT00000377444//OTTHUMT00000377437//OTTHUMT00000377440//OTTHUMT00000377433//OTTHUMT00000377429//OTTHUMT00000377436//OTTHUMT00000377439//OTTHUMT00000377438//OTTHUMT00000377431//OTTHUMT00000377432//OTTHUMT00000377434//OTTHUMT00000377441//OTTHUMT00000377442//OTTHUMT00000377443//OTTHUMT00000377430	NM_032385	uc011dde.2//uc003lvs.4	AK295546	---	---	chr5	154818491	154859252	-	Coding	main->tc->hta-2_0_best_10_probes
TC05003403.hg.4	0.0339662	2.10443	down	5.23698	4.65778	4.06552	5.7173	5.77112	5.69216	ZDHHC11	79844	zinc finger, DHHC-type containing 11	ENST00000511539//ENST00000512775//ENST00000283441	OTTHUMT00000367528//OTTHUMT00000367501//OTTHUMT00000367503//OTTHUMT00000367504//OTTHUMT00000367531//OTTHUMT00000206681//OTTHUMT00000367530//OTTHUMT00000367502//OTTHUMT00000367505//OTTHUMT00000367529	NM_024786	uc011cma.1//uc010itc.3//uc010itd.1	AY358673//AK024233	---	---	chr5	795605	850986	-	Coding	main->tc->hta-2_0_best_10_probes
TC05003423.hg.4	0.0320551	5.10299	down	5.36722	6.62784	6.43806	7.36049	9.46813	8.65854	C1QTNF3	114899	C1q and tumor necrosis factor related protein 3	ENST00000231338//ENST00000382056//ENST00000382065//ENST00000513065	OTTHUMT00000364413//OTTHUMT00000207469//OTTHUMT00000367685//OTTHUMT00000367689//OTTHUMT00000367687//OTTHUMT00000367686	NM_030945//NM_181435	uc003jio.3//uc003jim.3//uc003jin.3	BC016021	---	---	chr5	34017858	34043832	-	Coding	main->tc->hta-2_0_best_10_probes
TC06000728.hg.4	0.0387037	2.12974	down	6.54507	7.28043	7.21882	7.67072	8.60572	8.0399	KCNQ5	56479	potassium voltage-gated channel, KQT-like subfamily, member 5	ENST00000451840//ENST00000355194//ENST00000370398//ENST00000402622//ENST00000403813//ENST00000342056//ENST00000414165//ENST00000355635//ENST00000370392	OTTHUMT00000316124//OTTHUMT00000106961//OTTHUMT00000106960//OTTHUMT00000316123//OTTHUMT00000041198//OTTHUMT00000108416	NM_001160130//NM_001160133//NM_001160132//NM_001160134//NM_019842	uc010kat.3//uc011dyk.2//uc011dyi.2//uc003pgj.4//uc003pgk.3//uc011dyh.2//uc011dyj.2	BC050689//BC143555	---	---	chr6	72621792	73198851	+	Coding	main->tc->hta-2_0_best_10_probes
TC06001050.hg.4	0.0126742	2.53115	down	12.4242	12.4832	11.6208	13.2604	13.7464	13.5409	AIG1	51390	androgen-induced 1	ENST00000275235//ENST00000344492//ENST00000367598//ENST00000367596//ENST00000470265//ENST00000357847//ENST00000419072	OTTHUMT00000042513//OTTHUMT00000042507//OTTHUMT00000042512//OTTHUMT00000042511//OTTHUMT00000042510//OTTHUMT00000042509//OTTHUMT00000042506//OTTHUMT00000042508	NM_016108	uc003qjh.3//uc003qjf.3//uc003qji.3//uc011edw.1//uc003qjg.3	BX640703//AF151861//BX538067//AK298533	---	---	chr6	143059363	143340304	+	Coding	main->tc->hta-2_0_best_10_probes
TC06001077.hg.4	0.0064071	2.1596	down	7.08125	6.70984	6.81348	8.1782	7.61648	8.14218	UST	10090	uronyl-2-sulfotransferase	ENST00000367463//ENST00000466695	OTTHUMT00000043364//OTTHUMT00000043365//OTTHUMT00000043363	NM_005715	uc003qmg.3	---	---	---	chr6	148747135	149076990	+	Coding	main->tc->hta-2_0_best_10_probes
TC06001510.hg.4	0.0353718	3.38615	down	6.86197	8.00522	8.77255	9.80837	9.47924	9.63106	IER3	8870	immediate early response 3	ENST00000259874//ENST00000376382//ENST00000376377	OTTHUMT00000076578//OTTHUMT00000076579	NM_003897	uc003nrn.3	---	---	---	chr6	30743199	30744554	-	Coding	main->tc->hta-2_0_best_10_probes
TC06001784.hg.4	0.0474356	3.65585	up	7.27322	7.20113	7.64546	6.51273	5.69858	4.29788	CRISP2	7180	cysteine-rich secretory protein 2	ENST00000211238//ENST00000339139	OTTHUMT00000040870	NM_001142407//NM_001142408//NM_001142435//NM_001142417//NM_003296	---	AY289796//AY292862	---	---	chr6	49692359	49713586	-	Coding	main->tc->hta-2_0_best_10_probes
TC06002091.hg.4	0.0495321	2.17192	down	5.59825	6.78294	6.74043	7.69681	7.42578	7.35592	THEMIS	387357	thymocyte selection associated	ENST00000537166//ENST00000368248//ENST00000543064//ENST00000368250	OTTHUMT00000042156//OTTHUMT00000042157	NM_001010923//NM_001164685//NM_001164687	uc011ebt.2//uc010kfa.3//uc010kfb.3//uc021zfa.1	AK128377	---	---	chr6	127708072	127918631	-	Coding	main->tc->hta-2_0_best_10_probes
TC07000583.hg.4	0.0303568	3.42084	up	7.81822	7.94727	9.449	6.82796	6.68696	6.37653	BHLHA15	168620	basic helix-loop-helix family, member a15	ENST00000314018	OTTHUMT00000334700	NM_177455	uc003upf.1	---	---	---	chr7	98211466	98212959	+	Coding	main->tc->hta-2_0_best_10_probes
TC07000927.hg.4	0.0127028	6.45108	up	19.766	17.8641	17.9291	15.9444	15.8051	15.7411	PIP	5304	prolactin-induced protein	ENST00000291009	OTTHUMT00000327089	NM_002652	uc003wcf.1	---	---	---	chr7	143132077	143139746	+	Coding	main->tc->hta-2_0_best_10_probes
TC07001301.hg.4	0.0130429	2.23222	down	3.44067	3.42862	3.08096	4.44244	4.91496	4.06829	TRGV2	---	T cell receptor gamma variable 2	ENST00000426402	OTTHUMT00000338419	---	---	---	---	---	chr7	38362860	38363518	-	Coding	main->tc->hta-2_0_best_10_probes
TC07001319.hg.4	0.0044937	2.94332	down	7.41265	7.33633	7.2647	8.7084	9.42159	8.55603	GLI3	2737	GLI family zinc finger 3	ENST00000437480//ENST00000479210//ENST00000395925	OTTHUMT00000338491//OTTHUMT00000338492//OTTHUMT00000338489//OTTHUMT00000338490//OTTHUMT00000338488//OTTHUMT00000250806	NM_000168	uc011kbg.2//uc011kbh.2	AK299299	---	---	chr7	41960950	42237870	-	Coding	main->tc->hta-2_0_best_10_probes
TC07001355.hg.4	0.038582	6.32911	down	10.1997	10.027	8.90501	12.4016	13.7045	11.0117	IGFBP3	3486	insulin-like growth factor binding protein 3	ENST00000275521//ENST00000381083//ENST00000442142//ENST00000465642//ENST00000545032//ENST00000433047//ENST00000438491//ENST00000381086	OTTHUMT00000340050//OTTHUMT00000340042//OTTHUMT00000340052//OTTHUMT00000353842//OTTHUMT00000340048//OTTHUMT00000251356//OTTHUMT00000340053//OTTHUMT00000340051//OTTHUMT00000340049	NM_000598//NM_001013398	uc003tnt.3//uc003tnr.3//uc003tns.3	AK125224	---	---	chr7	45912245	45921874	-	Coding	main->tc->hta-2_0_best_10_probes
TC07001605.hg.4	0.0381922	2.09025	down	8.33117	8.64981	7.61129	9.18967	9.57798	9.01565	SAMD9	54809	sterile alpha motif domain containing 9	ENST00000379958	OTTHUMT00000341761//OTTHUMT00000341762	NM_001193307//NM_017654	uc003umg.3//uc003umf.3	---	---	---	chr7	93099513	93118023	-	Coding	main->tc->hta-2_0_best_10_probes
TC07001731.hg.4	0.00332955	2.11721	down	5.36566	5.65645	5.30743	6.40271	6.79529	6.37804	SRPK2	6733	SRSF protein kinase 2//SFRS protein kinase 2	ENST00000393651//ENST00000493638//ENST00000489828//ENST00000357311	OTTHUMT00000348721//OTTHUMT00000348717//OTTHUMT00000348730//OTTHUMT00000348718//OTTHUMT00000348728//OTTHUMT00000348720//OTTHUMT00000348716//OTTHUMT00000348723//OTTHUMT00000348726//OTTHUMT00000348729//OTTHUMT00000348719//OTTHUMT00000348724//OTTHUMT00000348725//OTTHUMT00000348727//OTTHUMT00000348722	NM_182692//NM_182691	uc003vcs.1//uc003vcw.1	AY354201//BC068547	---	---	chr7	105110704	105399351	-	Coding	main->tc->hta-2_0_best_10_probes
TC07001813.hg.4	0.0496438	2.22287	up	11.0789	10.649	11.5161	10.2342	10.2827	9.26993	CADPS2	93664	Ca++-dependent secretion activator 2	ENST00000334010//ENST00000313070//ENST00000476131//ENST00000545465//ENST00000360097//ENST00000449022//ENST00000412584//ENST00000420900	OTTHUMT00000347415//OTTHUMT00000347414//OTTHUMT00000351250//OTTHUMT00000351251//OTTHUMT00000351252	NM_017954//NM_001167940//NM_001009571	uc022akp.1//uc010lkq.3//uc022akq.1//uc003vkg.4	AK025672	---	---	chr7	122318424	122886759	-	Coding	main->tc->hta-2_0_best_10_probes
TC07003404.hg.4	0.0473855	2.92959	down	8.25298	9.45921	7.85581	9.91529	10.5828	9.72198	AC005154.6//LOC101928623//LOC401320	401320//101928623	novel transcript, antisense to GARS//uncharacterized LOC401320//uncharacterized LOC101928623	ENST00000434399//ENST00000440438	OTTHUMT00000327889	---	uc003tbd.3	BC041636	---	---	chr7	30516309	30562825	-	Coding	main->tc->hta-2_0_best_10_probes
TC08000505.hg.4	0.00309465	2.14902	down	6.45601	6.32881	6.10043	7.19277	7.34219	7.66131	PKIA	5569	protein kinase (cAMP-dependent, catalytic) inhibitor alpha	ENST00000396418//ENST00000518467//ENST00000352966	OTTHUMT00000379420//OTTHUMT00000379421//OTTHUMT00000379422	NM_006823//NM_181839	uc003yba.3//uc003ybb.3//uc010lzo.3	AK311857	---	---	chr8	78516101	78605267	+	Coding	main->tc->hta-2_0_best_10_probes
TC08000518.hg.4	0.0225606	2.66016	down	9.40026	9.04911	8.09359	10.2541	10.2989	10.2244	FABP5	2171	fatty acid binding protein 5 (psoriasis-associated)	ENST00000396359//ENST00000297258	OTTHUMT00000259332//OTTHUMT00000259331//OTTHUMT00000259329//OTTHUMT00000259330	NM_001444	uc003yca.2	---	---	---	chr8	81280363	81284777	+	Coding	main->tc->hta-2_0_best_10_probes
TC08000531.hg.4	0.0457121	4.36618	up	10.2632	10.4494	11.6963	9.29258	9.241	7.49618	CA2	760	carbonic anhydrase II	ENST00000285379	OTTHUMT00000381100//OTTHUMT00000381097//OTTHUMT00000381101//OTTHUMT00000381098//OTTHUMT00000381099	NM_000067	uc003ydk.2	---	---	---	chr8	85463852	85481493	+	Coding	main->tc->hta-2_0_best_10_probes
TC08001316.hg.4	0.0432519	2.83379	down	12.3027	11.5969	10.5402	13.0645	12.9945	12.8889	EYA1	2138	eyes absent homolog 1 (Drosophila)//EYA transcriptional coactivator and phosphatase 1	ENST00000419131//ENST00000388741//ENST00000303824//ENST00000388743//ENST00000388740//ENST00000340726//ENST00000388742//ENST00000388744	OTTHUMT00000313891//OTTHUMT00000313893//OTTHUMT00000313892//OTTHUMT00000313795//OTTHUMT00000313790//OTTHUMT00000313789//OTTHUMT00000313791//OTTHUMT00000313794//OTTHUMT00000313788//OTTHUMT00000313792	NM_172060//NM_000503//NM_172058//NM_172059	uc003xyt.4//uc003xyv.3//uc003xyr.4//uc003xyu.3//uc010lzf.3//uc003xys.4//uc011lfe.2	AK127798//BC121798//AK295897	---	---	chr8	71197433	71362232	-	Coding	main->tc->hta-2_0_best_10_probes
TC09000045.hg.4	0.0358837	2.40397	down	9.22604	9.74024	8.47616	10.5458	10.0646	10.6283	IL33	90865	interleukin 33	ENST00000463336//ENST00000417746//ENST00000381434//ENST00000456383	OTTHUMT00000051656//OTTHUMT00000051655	NM_001199641//NM_001199640//NM_033439	uc003zjt.3//uc022bdf.1//uc011lmg.2//uc011lmh.2	HQ641439	---	---	chr9	6215786	6257983	+	Coding	main->tc->hta-2_0_best_10_probes
TC09000362.hg.4	0.00297804	2.2077	down	4.10586	4.52118	4.27579	5.51523	5.19141	5.62383	LOC101927502//RP11-154D17.1	101927502	novel transcript//uncharacterized LOC101927502	ENST00000437181	OTTHUMT00000052808//OTTHUMT00000052807	---	uc004amd.3	BC036431	---	---	chr9	81689713	81776900	+	Coding	main->tc->hta-2_0_best_10_probes
TC09000537.hg.4	0.00797177	2.30811	down	6.38351	6.7647	5.94106	7.45026	7.6492	7.60994	FKTN	2218	fukutin	ENST00000540160//ENST00000490134//ENST00000223528//ENST00000357998	OTTHUMT00000053505//OTTHUMT00000053507//OTTHUMT00000053509//OTTHUMT00000053510//OTTHUMT00000053506//OTTHUMT00000053508	NM_006731//NM_001079802//NM_001198963	uc011lvy.2//uc004bcs.3//uc004bcr.3//uc011lvx.2//uc010mtm.3	AK304460//BC117700	---	---	chr9	105558130	105641118	+	Coding	main->tc->hta-2_0_best_10_probes
TC09001141.hg.4	0.0045281	2.97031	down	9.12818	8.88854	8.48874	10.1178	10.3109	10.7887	LOC643792//AL953854.2//CNTNAP3B	643792//728577	novel protein similar to contactin associated protein-like 3 (CNTNAP3)//contactin associated protein-like 3 pseudogene//contactin associated protein-like 3B	ENST00000438517//ENST00000469570	OTTHUMT00000143160//OTTHUMT00000143161//OTTHUMT00000143162//OTTHUMT00000143157//OTTHUMT00000143163//OTTHUMT00000143158//OTTHUMT00000143159//OTTHUMT00000143164	---	uc004adu.3	BX538190	---	---	chr9	41890314	41908781	-	Coding	main->tc->hta-2_0_best_10_probes
TC09001210.hg.4	0.0350632	2.02759	down	3.00692	3.90136	3.59014	4.86987	4.48299	4.20487	RP11-151D14.1//LOC101927258	101927258	novel transcript//uncharacterized LOC101927258	ENST00000453787//ENST00000423171//ENST00000449235	OTTHUMT00000052660//OTTHUMT00000052661//OTTHUMT00000052662	---	---	---	---	---	chr9	72871728	72874109	-	Coding	main->tc->hta-2_0_best_10_probes
TC09001434.hg.4	0.0489994	2.03506	up	7.26737	6.3888	6.54511	5.23314	6.06431	5.82863	ABCA1	19	ATP-binding cassette, sub-family A (ABC1), member 1	ENST00000423487//ENST00000374733//ENST00000374736//ENST00000494467	OTTHUMT00000053491//OTTHUMT00000053492//OTTHUMT00000053494//OTTHUMT00000053493	NM_005502	uc004bcm.3//uc004bcl.3	BC034824	---	---	chr9	104781002	104928246	-	Coding	main->tc->hta-2_0_best_10_probes
TC09001548.hg.4	0.033681	2.7632	up	9.21321	8.18919	9.73838	7.47355	7.73594	7.53226	GGTA1P	2681	glycoprotein, alpha-galactosyltransferase 1 pseudogene	ENST00000495328	---	NR_003191//NR_045211	uc004blm.1//uc004blj.1//uc004blk.1//uc004bll.1	AF378121//AF378123	---	---	chr9	121444991	121500027	-	Coding	main->tc->hta-2_0_best_10_probes
TC0X000442.hg.4	0.00332567	2.11914	down	6.92224	7.00064	7.00871	7.73538	8.31435	8.1323	ZNF711	7552	zinc finger protein 711	ENST00000373165//ENST00000542798//ENST00000276123//ENST00000395402//ENST00000360700	OTTHUMT00000057388//OTTHUMT00000057389//OTTHUMT00000057390	NM_021998	uc011mqy.1//uc004eeo.3//uc004eeq.3	AK294953//BX648117	---	---	chrX	85243991	85273362	+	Coding	main->tc->hta-2_0_best_10_probes
TC0X001228.hg.4	0.0466823	2.34188	up	6.34045	5.49982	6.9433	4.96491	5.24074	4.89492	BEX5	340542	brain expressed, X-linked 5	ENST00000484837//ENST00000333643//ENST00000543160	OTTHUMT00000057607//OTTHUMT00000057608	NM_001012978//NM_001159560	uc004eir.3//uc010nnz.3	---	---	---	chrX	102153707	102156057	-	Coding	main->tc->hta-2_0_best_10_probes
TC10000668.hg.4	0.0347903	2.01191	down	4.15441	5.09993	5.09087	5.90275	5.66692	5.80126	LGI1	9211	leucine-rich, glioma inactivated 1	ENST00000478763//ENST00000542308//ENST00000371418//ENST00000371413	OTTHUMT00000049445//OTTHUMT00000049448//OTTHUMT00000049449//OTTHUMT00000049447//OTTHUMT00000049446	NM_005097	uc009xui.3//uc010qnv.2//uc021pwk.1//uc001kjc.4	AF473548//AK303956//AK309416	---	---	chr10	93757809	93798159	+	Coding	main->tc->hta-2_0_best_10_probes
TC10000967.hg.4	0.0364676	2.05093	down	12.3637	12.3688	11.6184	13.5094	13.2101	12.7403	IDI1	3422	isopentenyl-diphosphate delta isomerase 1	ENST00000381344//ENST00000491735	OTTHUMT00000046406//OTTHUMT00000046408//OTTHUMT00000046409//OTTHUMT00000046410//OTTHUMT00000046407	NM_004508	uc001iga.3//uc001igc.3//uc001ifz.3//uc001igb.3	BC057827//BX648472//AK311110	---	---	chr10	1039908	1056704	-	Coding	main->tc->hta-2_0_best_10_probes
TC10001212.hg.4	0.0453779	2.92558	down	12.8194	12.4709	11.81	13.1025	13.9846	14.6593	CXCL12	6387	chemokine (C-X-C motif) ligand 12 (stromal cell-derived factor 1)//chemokine (C-X-C motif) ligand 12	ENST00000374429//ENST00000343575//ENST00000395794//ENST00000395793//ENST00000395795//ENST00000374426//ENST00000496375	OTTHUMT00000047739//OTTHUMT00000358153//OTTHUMT00000358151//OTTHUMT00000358152//OTTHUMT00000047738//OTTHUMT00000047737//OTTHUMT00000358150	NM_000609//NM_001033886//NM_001178134//NM_199168	uc001jbh.3//uc001jbi.3//uc021ppm.1	---	---	---	chr10	44297590	44386493	-	Coding	main->tc->hta-2_0_best_10_probes
TC10001439.hg.4	0.0327717	2.23654	up	11.289	10.179	11.1649	9.54772	9.74758	9.85376	KCNMA1	3778	potassium large conductance calcium-activated channel, subfamily M, alpha member 1	ENST00000406533//ENST00000372440//ENST00000412708//ENST00000286627//ENST00000354353//ENST00000372443//ENST00000480683//ENST00000372437//ENST00000404857	OTTHUMT00000048879//OTTHUMT00000048889//OTTHUMT00000048887//OTTHUMT00000048886//OTTHUMT00000048888//OTTHUMT00000048892//OTTHUMT00000048893//OTTHUMT00000048881//OTTHUMT00000048884//OTTHUMT00000048878//OTTHUMT00000048885//OTTHUMT00000048883//OTTHUMT00000048880//OTTHUMT00000048890//OTTHUMT00000048895//OTTHUMT00000048877//OTTHUMT00000048894//OTTHUMT00000048891//OTTHUMT00000048882	NM_001014797//NM_002247//NM_001161353//NM_001161352	uc001jxo.3//uc001jxj.2//uc001jxs.4//uc021ptu.1//uc001jxq.3//uc001jxl.1//uc001jxk.1//uc001jxm.3//uc009xrt.1//uc001jxn.3//uc001jxt.4	BC009695//U02632//BC144496//BC024965//AK310379//BX648925//AB524033	---	---	chr10	76869601	77638595	-	Coding	main->tc->hta-2_0_best_10_probes
TC10001747.hg.4	0.0237731	2.82263	up	4.51164	4.47798	5.6395	3.61033	3.02706	3.50062	C10orf90	118611	chromosome 10 open reading frame 90	ENST00000368674//ENST00000284694//ENST00000356858//ENST00000392694//ENST00000488181//ENST00000454341//ENST00000544758	OTTHUMT00000050971//OTTHUMT00000050974//OTTHUMT00000050972//OTTHUMT00000050969//OTTHUMT00000050970//OTTHUMT00000050975//OTTHUMT00000050973	NM_001004298	uc010qum.2//uc001ljp.3//uc001ljq.3//uc009yao.2	AF435960//AK309217//AK297577	---	---	chr10	126424997	126670510	-	Coding	main->tc->hta-2_0_best_10_probes
TC11000117.hg.4	0.0374107	2.22737	down	10.5057	10.9064	11.7675	12.175	12.3293	12.1414	TRIM22//OR56B1	387748//10346	tripartite motif containing 22//olfactory receptor, family 56, subfamily B, member 1//tripartite motif-containing 22	ENST00000379965//ENST00000317121//ENST00000545338//ENST00000455293	OTTHUMT00000143394//OTTHUMT00000268439//OTTHUMT00000143392//OTTHUMT00000143387//OTTHUMT00000143393//OTTHUMT00000143395//OTTHUMT00000268440//OTTHUMT00000143354//OTTHUMT00000143391//OTTHUMT00000143389//OTTHUMT00000143388//OTTHUMT00000143390	NM_001199573//NM_006074//NM_001005180	uc009yet.2//uc009yes.3//uc001mbr.3//uc001mbt.2//uc010qzm.2	AK301192//AK308796	---	---	chr11	5689587	5800529	+	Coding	main->tc->hta-2_0_best_10_probes
TC11000261.hg.4	0.0249459	2.84273	up	5.0254	4.63093	5.97105	4.03075	3.57803	3.49677	ANO5	203859	anoctamin 5	ENST00000532043//ENST00000324559	---	NM_213599//NM_001142649	uc001mqi.2//uc001mqj.2	---	---	---	chr11	22193176	22283367	+	Coding	main->tc->hta-2_0_best_10_probes
TC11000721.hg.4	0.0141144	2.7066	up	12.8091	12.4095	13.477	11.5929	11.628	11.1653	ANO1	55107	anoctamin 1, calcium activated chloride channel	ENST00000538023//ENST00000539321//ENST00000525494//ENST00000530676//ENST00000546327//ENST00000316296//ENST00000531349//ENST00000355303//ENST00000398543	---	NR_030691//NM_018043	uc001opk.1//uc010rql.1//uc001opl.2//uc001opj.3//uc010rqk.2	AK303971//BC027590//AK097619	---	---	chr11	70078302	70189546	+	Coding	main->tc->hta-2_0_best_10_probes
TC11000827.hg.4	0.0196626	2.8297	down	4.33035	4.12088	3.98893	6.41458	5.19237	5.33516	CAPN5	726	calpain 5	ENST00000456580//ENST00000278559//ENST00000360841//ENST00000529629//ENST00000531028//ENST00000544318	---	NM_004055	uc009yup.3//uc001oxy.3//uc001oya.3//uc001oxx.3//uc009yuq.3	AK128124//AK094150//AK310978//AK092880	---	---	chr11	77066932	77126155	+	Coding	main->tc->hta-2_0_best_10_probes
TC11001506.hg.4	0.0143721	2.58183	down	3.81261	3.82455	3.7173	5.64231	4.52811	5.28921	SLC5A12	159963	solute carrier family 5 (sodium/monocarboxylate cotransporter), member 12//solute carrier family 5 (sodium/glucose cotransporter), member 12	ENST00000396005//ENST00000280467	OTTHUMT00000319682//OTTHUMT00000319681	NM_178498	uc001mrb.2//uc001mrc.4//uc001mra.2	BC049207//BC041454	---	---	chr11	26667019	26723427	-	Coding	main->tc->hta-2_0_best_10_probes
TC11001517.hg.4	0.00340919	2.22411	down	5.10504	5.69473	5.19398	6.44059	6.5338	6.47904	KIF18A	81930	kinesin family member 18A	ENST00000263181	---	NM_031217	uc001msd.3//uc001msc.2	BC035917	---	---	chr11	28020616	28108199	-	Coding	main->tc->hta-2_0_best_10_probes
TC11001758.hg.4	0.0296278	2.18058	up	9.35447	9.15041	9.63199	8.34731	8.73804	7.67738	FOLH1B//FOLH1	2346//219595	folate hydrolase 1B//folate hydrolase (prostate-specific membrane antigen) 1	ENST00000343844//ENST00000389724//ENST00000340334//ENST00000356696//ENST00000256999//ENST00000533034//ENST00000525629	---	NM_001193471//NM_001193473//NM_001014986//NM_004476//NM_001193472	uc001ngy.3//uc009yly.3//uc009ylz.3//uc001nha.3//uc001ngx.3//uc001ngz.3//uc009yma.3	AJ007318//AF254358	---	---	chr11	49146635	49208670	-	Coding	main->tc->hta-2_0_best_10_probes
TC11001793.hg.4	0.0228765	2.08365	up	6.90725	6.39377	7.24033	5.49767	5.80909	6.05726	SLC43A1	8501	solute carrier family 43 (amino acid system L transporter), member 1	ENST00000278426//ENST00000528450//ENST00000533515	---	NM_001198810//NM_003627	uc001nkk.3//uc001nkl.3	---	---	---	chr11	57484531	57515786	-	Coding	main->tc->hta-2_0_best_10_probes
TC11002258.hg.4	0.0211166	2.00747	down	3.4476	4.13187	3.98399	4.61706	4.7588	5.20374	GUCY1A2	2977	guanylate cyclase 1, soluble, alpha 2	ENST00000347596//ENST00000282249//ENST00000526355	---	NM_001256424//NM_000855	---	BC144033//AK001875//Z50053	---	---	chr11	106674012	107018524	-	Coding	main->tc->hta-2_0_best_10_probes
TC11002371.hg.4	0.0440511	5.95386	down	6.96014	7.62825	8.81235	9.01085	10.7607	11.3506	THY1	7070	Thy-1 cell surface antigen	ENST00000528522//ENST00000284240	---	NM_006288	uc001pwr.3	---	---	---	chr11	119417380	119424128	-	Coding	main->tc->hta-2_0_best_10_probes
TC11002431.hg.4	0.0321642	2.11014	up	12.8878	13.0888	13.9054	12.2637	12.4003	11.9861	SRPR	6734	signal recognition particle receptor (docking protein)	ENST00000530680//ENST00000332118//ENST00000532259	---	NM_003139//NM_001177842	uc001qdh.3//uc010sbm.2	---	---	---	chr11	126262919	126269144	-	Coding	main->tc->hta-2_0_best_10_probes
TC12000075.hg.4	0.0428139	2.16527	down	5.83841	5.55239	5.68637	6.13007	7.40995	6.88079	NTF3	4908	neurotrophin 3	ENST00000423158//ENST00000535299//ENST00000331010	---	NM_001102654//NM_002527	uc001qnk.4//uc001qnl.4	---	---	---	chr12	5432112	5521536	+	Coding	main->tc->hta-2_0_best_10_probes
TC12000388.hg.4	0.0309511	2.15693	up	4.63662	5.44355	5.47013	4.45772	3.99061	3.77502	GPD1	2819	glycerol-3-phosphate dehydrogenase 1 (soluble)	ENST00000301149//ENST00000544364//ENST00000548152//ENST00000548814	---	NM_005276	---	AK130162//AK295911	---	---	chr12	50103819	50111319	+	Coding	main->tc->hta-2_0_best_10_probes
TC12000778.hg.4	0.0194504	2.6322	down	3.87026	3.54218	3.30543	5.29269	4.30656	5.30743	NR1H4	9971	nuclear receptor subfamily 1, group H, member 4	ENST00000548884//ENST00000551379//ENST00000546380//ENST00000549996//ENST00000188403//ENST00000392986	---	NM_001206993//NM_001206979//NM_001206978//NM_005123//NM_001206992//NM_001206977	uc001ths.2//uc010svj.2//uc001thp.2//uc001tht.2//uc001thq.2//uc010svk.2//uc001thr.2	BC144187	---	---	chr12	100473708	100564413	+	Coding	main->tc->hta-2_0_best_10_probes
TC12001115.hg.4	0.0415826	3.78102	up	9.67759	9.16875	9.94739	8.50357	8.03834	6.49548	EFCAB4B//RNU6-174P	84766	RNA, U6 small nuclear 174, pseudogene//EF-hand calcium binding domain 4B	ENST00000514026//ENST00000252322//ENST00000410406//ENST00000444507//ENST00000440314	---	NM_001144958//NM_032680	uc001qmj.2//uc010sen.1	---	---	---	chr12	3607152	3764819	-	Coding	main->tc->hta-2_0_best_10_probes
TC12001982.hg.4	0.0285296	2.03936	up	4.78856	4.57094	5.41829	4.12358	4.0095	3.56036	RASAL1	8437	RAS protein activator like 1 (GAP1 like)	ENST00000546530//ENST00000261729//ENST00000548055//ENST00000446861//ENST00000418411	---	NM_004658//NM_001193520//NM_001193521	uc001tum.2//uc001tuo.4//uc010syq.2//uc001tun.2//uc010syp.2//uc001tul.3//uc010syr.2	BC143261//AK309562//AL136672//AK294350	---	---	chr12	113098819	113136239	-	Coding	main->tc->hta-2_0_best_10_probes
TC12002012.hg.4	0.0199925	2.32942	up	5.49968	6.53699	6.213	5.0821	4.77386	4.73381	TESC	54997	tescalcin	ENST00000335209//ENST00000535198//ENST00000392545//ENST00000541210	OTTHUMT00000291363//OTTHUMT00000291366//OTTHUMT00000291367//OTTHUMT00000291365//OTTHUMT00000291364	NM_001168325//NR_031766//NM_017899	uc001twi.3//uc021rem.1//uc001twh.3	---	---	---	chr12	117038923	117099479	-	Coding	main->tc->hta-2_0_best_10_probes
TC13000500.hg.4	0.0272794	2.24233	down	4.16914	3.53656	3.97392	5.58073	5.00319	4.5907	SHISA2	387914	shisa family member 2//shisa homolog 2 (Xenopus laevis)	ENST00000319420	OTTHUMT00000044239	NM_001007538	uc001uqm.1	---	---	---	chr13	26044597	26051060	-	Coding	main->tc->hta-2_0_best_10_probes
TC13000828.hg.4	0.0416506	3.15559	down	4.73534	5.41084	5.23051	5.86482	7.67565	6.80997	GPR18	2841	G protein-coupled receptor 18	ENST00000340807//ENST00000397473//ENST00000397470	OTTHUMT00000045586//OTTHUMT00000045585	NM_001098200//NM_005292	uc010afv.3//uc001voe.4	---	---	---	chr13	99254713	99261744	-	Coding	main->tc->hta-2_0_best_10_probes
TC13001725.hg.4	0.00541387	3.05571	down	4.42971	4.38906	4.68831	6.22182	6.53397	5.58581	CCDC169	728591	coiled-coil domain containing 169	ENST00000379864//ENST00000239860//ENST00000379862//ENST00000491049//ENST00000477250//ENST00000239859//ENST00000503173//ENST00000510088	OTTHUMT00000044508//OTTHUMT00000044504//OTTHUMT00000044507//OTTHUMT00000368253//OTTHUMT00000044505//OTTHUMT00000368252//OTTHUMT00000368255//OTTHUMT00000044509//OTTHUMT00000044510//OTTHUMT00000044511//OTTHUMT00000368251//OTTHUMT00000368250//OTTHUMT00000368254	NM_001144985//NM_001144983//NM_001144982//NM_001198908//NM_001144986//NM_001144981//NM_001144984	uc001uvl.4//uc010tel.2//uc010tek.2//uc010abm.3//uc010tej.2//uc010abo.3//uc010abn.3//uc010tem.2	AK131058	---	---	chr13	36227042	36297855	-	Coding	main->tc->hta-2_0_best_10_probes
TC14001154.hg.4	0.021899	2.02519	down	5.59437	5.93786	6.04912	6.6662	7.36445	6.60487	WDHD1	11169	WD repeat and HMG-box DNA binding protein 1	ENST00000360586//ENST00000421192//ENST00000359167	OTTHUMT00000318345//OTTHUMT00000318343//OTTHUMT00000276897//OTTHUMT00000318344	NM_001008396//NM_007086	uc001xbm.2//uc001xbn.2//uc010aom.2	AK001538	---	---	chr14	54938938	55027105	-	Coding	main->tc->hta-2_0_best_10_probes
TC14001253.hg.4	0.0160721	2.2346	down	12.4111	12.6063	12.9379	13.3208	14.0598	14.0548	ZFP36L1	677	zinc finger protein 36, C3H type-like 1//ZFP36 ring finger protein-like 1	ENST00000439696//ENST00000336440//ENST00000555997//ENST00000435246	---	NM_001244698//NM_001244701//NM_004926	uc001xki.2//uc021rve.1//uc001xkh.2	---	---	---	chr14	68787655	68796243	-	Coding	main->tc->hta-2_0_best_10_probes
TC14001370.hg.4	0.0267217	2.84866	down	6.05166	6.56325	5.17833	7.16097	7.76825	7.39489	STON2	85439	stonin 2	ENST00000546306//ENST00000556280//ENST00000555447//ENST00000267540	---	NM_001256430//NM_033104	---	AB208948//AF255309//AK309171	---	---	chr14	81260650	81427404	-	Coding	main->tc->hta-2_0_best_10_probes
TC14002228.hg.4	0.00745625	2.66005	up	9.23628	9.94293	10.0353	8.37425	8.08915	8.51671	IGHD3-16	---	immunoglobulin heavy diversity 3-16	ENST00000390577	OTTHUMT00000326217	---	---	---	---	---	chr14	105895634	105895670	-	Coding	main->tc->hta-2_0_best_10_probes
TC14002234.hg.4	0.00156678	19.2196	up	14.4493	13.0437	14.7829	10.0651	9.90184	9.51543	IGHD3-10	---	immunoglobulin heavy diversity 3-10	ENST00000390583	OTTHUMT00000325960	---	---	---	---	---	chr14	105904497	105904527	-	Coding	main->tc->hta-2_0_best_10_probes
TC16000160.hg.4	0.0380772	2.88739	down	3.94393	4.63752	3.58041	5.46208	6.31968	4.96941	RMI2	116028	RecQ mediated genome instability 2//RMI2, RecQ mediated genome instability 2, homolog (S. cerevisiae)	ENST00000312499//ENST00000381820	OTTHUMT00000252019	NM_152308	uc002daw.1//uc002daq.1	BC039361	---	---	chr16	11249649	11351762	+	Coding	main->tc->hta-2_0_best_10_probes
TC16000556.hg.4	0.0440864	2.38	down	8.64611	8.91412	7.70411	9.25128	9.73786	10.0281	ZFP90	146198	zinc finger protein 90 homolog (mouse)//ZFP90 zinc finger protein	ENST00000327567//ENST00000398253	---	NM_133458	uc002ewc.3//uc010cff.3//uc002ewb.3//uc002ewd.3//uc002ewe.3	AK304152//AK316251//BC040486//BC040871	---	---	chr16	68530145	68567136	+	Coding	main->tc->hta-2_0_best_10_probes
TC16000923.hg.4	0.00696538	25.1581	up	8.9734	10.805	8.56463	5.48251	5.29662	3.60502	GP2	2813	glycoprotein 2 (zymogen granule membrane)	ENST00000302555//ENST00000341642//ENST00000381360//ENST00000381362//ENST00000537520	OTTHUMT00000254335	NM_001007242//NM_001502//NM_001007241//NM_001007240	uc002dgv.3//uc002dgw.3//uc002dgy.3//uc002dgx.3	---	---	---	chr16	20309574	20327808	-	Coding	main->tc->hta-2_0_best_10_probes
TC16002053.hg.4	0.0301337	2.45678	up	5.72583	6.5184	6.65946	5.38642	5.13373	4.49325	TBC1D24	57465	TBC1 domain family, member 24	ENST00000293970//ENST00000434757	---	NM_020705//NM_001199107	uc010bsm.3//uc002cqk.3//uc002cql.3	BX648283	---	---	chr16	2475146	2505733	+	Coding	main->tc->hta-2_0_best_10_probes
TC16002057.hg.4	0.0191989	56.9783	up	12.9947	15.2181	14.9702	10.7978	8.80608	6.08211	HP	3240	haptoglobin	ENST00000405951//ENST00000355906//ENST00000357763//ENST00000398131	---	NM_001126102//NM_005143	uc002fbr.4//uc010cgm.3	BC121124	---	---	chr16	72054609	72061056	+	Coding	main->tc->hta-2_0_best_10_probes
TC16002058.hg.4	0.0258763	19.7971	up	7.90097	9.27717	10.7125	6.87762	4.12288	3.96846	HPR	3250	haptoglobin-related protein	ENST00000540303//ENST00000228226	---	NM_020995	uc002fby.3	---	---	---	chr16	72063226	72077246	+	Coding	main->tc->hta-2_0_best_10_probes
TC17000532.hg.4	0.00250665	2.38312	down	6.66721	6.7353	6.78509	7.63836	8.25949	8.04831	TUBG2	27175	tubulin, gamma 2	ENST00000251412	---	NM_016437	uc010wgr.2//uc002iap.3	BC052283	---	---	chr17	42659248	42667006	+	Coding	main->tc->hta-2_0_best_10_probes
TC17001442.hg.4	0.0162543	3.21973	down	4.78162	6.21843	5.45537	7.30294	7.02641	7.1869	PLXDC1	57125	plexin domain containing 1	ENST00000315392//ENST00000539608//ENST00000444911//ENST00000394318//ENST00000461225//ENST00000394316	OTTHUMT00000256892//OTTHUMT00000256950//OTTHUMT00000256948//OTTHUMT00000256951//OTTHUMT00000256952//OTTHUMT00000256949	NM_020405	uc002hri.2//uc002hrj.1//uc002hrh.2//uc002hrg.2//uc010cvr.1	AL833517//AY704672//AY704671//AY704670	---	---	chr17	39063303	39153232	-	Coding	main->tc->hta-2_0_best_10_probes
TC18000020.hg.4	0.0356204	2.52058	down	6.60518	5.81989	6.21696	8.22647	7.43097	6.98585	DLGAP1-AS1	649446	DLGAP1 antisense RNA 1	ENST00000317114	---	NR_024101	---	BX647607	---	---	chr18	3594114	3598352	+	NonCoding	main->tc->hta-2_0_best_10_probes
TC18000051.hg.4	0.038728	2.28841	down	8.65649	9.08149	7.88464	9.83059	9.98876	9.38632	APCDD1	147495	adenomatosis polyposis coli down-regulated 1	ENST00000355285//ENST00000423585	OTTHUMT00000254529	NM_153000	uc002kom.4	---	---	---	chr18	10454546	10488701	+	Coding	main->tc->hta-2_0_best_10_probes
TC18000239.hg.4	0.0404431	2.24154	down	6.49071	7.17332	6.98084	7.40232	8.2227	8.51332	CCDC102B	79839	coiled-coil domain containing 102B	ENST00000360242//ENST00000319445//ENST00000358653	OTTHUMT00000256225	NM_024781//NM_001093729	uc002lkh.2//uc002lkk.2//uc002lkj.1//uc002lki.2	AK057282//AK091108	---	---	chr18	68715254	69055189	+	Coding	main->tc->hta-2_0_best_10_probes
TC18000562.hg.4	0.0264894	2.31065	up	9.21899	8.86167	8.9848	7.41324	7.54595	8.48138	CDH19	28513	cadherin 19, type 2	ENST00000262150//ENST00000540086//ENST00000454642	OTTHUMT00000256219	NM_021153	uc002lkd.3	BC015877//AK304000//AK315257	---	---	chr18	66501083	66604172	-	Coding	main->tc->hta-2_0_best_10_probes
TC19001275.hg.4	0.00144904	2.03298	down	6.69773	6.37977	6.69973	7.74296	7.62671	7.47835	BST2	684	bone marrow stromal cell antigen 2	ENST00000252593//ENST00000527220	---	NM_004335	uc002ngl.3	---	---	---	chr19	17391273	17405648	-	Coding	main->tc->hta-2_0_best_10_probes
TC19001289.hg.4	0.00973551	2.28772	down	7.12601	6.84052	6.77506	8.50157	7.69291	8.12884	ISYNA1	51477	inositol-3-phosphate synthase 1	ENST00000317018//ENST00000457269//ENST00000545187//ENST00000338128	---	NM_001253389//NM_001170938//NR_045573//NM_016368//NR_045574	uc002nje.2//uc010xqh.2//uc002nja.2//uc002njd.2//uc002njc.2	---	---	---	chr19	18434388	18438301	-	Coding	main->tc->hta-2_0_best_10_probes
TC20000051.hg.4	0.0116355	2.47017	down	11.5013	11.2733	11.0023	12.0987	12.9923	12.5997	PRNP	5621	prion protein	ENST00000444805//ENST00000430350//ENST00000379440	OTTHUMT00000077819//OTTHUMT00000077820//OTTHUMT00000077821//OTTHUMT00000253008	NM_000311//NM_001080122//NM_001080121//NM_001080123//NM_183079	uc010gbe.1//uc002wkv.3//uc002wky.3//uc002wku.3//uc002wkx.3	AB300826	---	---	chr20	4686151	4701590	+	Coding	main->tc->hta-2_0_best_10_probes
TC20000168.hg.4	0.00698357	2.85274	up	9.24447	8.94283	9.78217	7.8736	7.49638	8.06244	PYGB	5834	phosphorylase, glycogen; brain	ENST00000471359//ENST00000216962	OTTHUMT00000078415//OTTHUMT00000078416//OTTHUMT00000078417	NM_002862	uc002wup.3	---	---	---	chr20	25248069	25298014	+	Coding	main->tc->hta-2_0_best_10_probes
TC20000177.hg.4	0.0499871	2.17434	up	5.62706	4.30915	5.14479	4.1236	3.89053	3.70514	RP3-410C9.2	---	Putative novel transcript	---	OTTHUMT00000078485	---	---	---	---	---	chr20	26190989	26193946	+	Coding	main->tc->hta-2_0_best_10_probes
TC20000908.hg.4	0.00438731	2.05498	down	10.4403	10.7369	10.2978	11.6832	11.6237	11.2855	ZMYND8	23613	zinc finger, MYND-type containing 8	ENST00000536340//ENST00000352431//ENST00000355972//ENST00000468376//ENST00000461685//ENST00000311275//ENST00000360911//ENST00000262975//ENST00000446994//ENST00000458360//ENST00000471951//ENST00000396281//ENST00000540497//ENST00000372023	OTTHUMT00000079595//OTTHUMT00000354390//OTTHUMT00000079594//OTTHUMT00000354389//OTTHUMT00000354388//OTTHUMT00000354482//OTTHUMT00000079598//OTTHUMT00000079596//OTTHUMT00000079590//OTTHUMT00000079592//OTTHUMT00000354481//OTTHUMT00000354483	NM_183048//NM_183047//NM_012408	uc002xtd.1//uc002xtf.1//uc002xsw.1//uc010zxz.1//uc002xtc.1//uc002xsy.1//uc002xte.1//uc002xta.1//uc002xsr.1//uc002xsv.1//uc002xtg.3//uc010zya.1//uc010zxy.1//uc002xst.1//uc010ghq.1//uc002xsu.1//uc002xss.2//uc010ghs.2//uc002xth.3//uc002xsz.1//uc010ghr.1//uc002xsx.1//uc002xtb.1	AK225857//BC144289//DQ368680//DQ368677//DQ368678//AK295747//DQ368672//AB032951//BC092432//AK001175//DQ368676//AK299899//DQ082999//DQ368675//AK074262//AK294511//AK122966//BX641005//AK309228//AL137703	---	---	chr20	47209214	47356823	-	Coding	main->tc->hta-2_0_best_10_probes
